# Supplementary material for: Transcriptomic and Proteomic Analysis of Marine Nematode Litoditis marina Acclimated to Different Salinities
Source: Genes (Basel). 2022 Apr 7;13(4):651. doi: 10.3390/genes13040651 (PMC9025465; doi:10.3390/genes13040651)
Supplement: Supplementary file 1 [file genes-13-00651-s001.zip]

Archive with 5 entries (4 files):
- genes-1630146-supplementary/
- genes-1630146-supplementary/genes-1630146-Revised-Supplementary Materials.pdf
- genes-1630146-supplementary/Supplementary File S1. Identified DEGs via RNA-seq analysis.xlsx
- genes-1630146-supplementary/Supplementary File S2. Identified DEPs via proteomic analysis.xlsx
- genes-1630146-supplementary/Supplementary File S3. Sixty-six genes expressed proportionally to environmental salinity.xlsx
