# Supplementary material for: Transcriptomic and Proteomic Analysis of Marine Nematode Litoditis marina Acclimated to Different Salinities
Source: Genes (Basel). 2022 Apr 7;13(4):651. doi: 10.3390/genes13040651 (PMC9025465; doi:10.3390/genes13040651)
Supplement: Supplementary file 1 [file genes-13-00651-s001.zip › genes-1630146-supplementary/Supplementary File S1. Identified DEGs via RNA-seq analysis.xlsx]

## Sheet: DEGs in “S3 vs S30” comparison
	gene_id	S3 vs S30_log2FoldChange	S3 vs S30_padj	gene_description
1191 Up-regulated DEGs
	EVM0017308	12.72	1.14276e-24	-
	EVM0000664	10.2643	1.69521e-15	-
	EVM0017388	10.1304	2.08906e-15	-
	EVM0010635	10.0051	5.04835e-15	PF00899:ThiF family|PF16420:Ubiquitin-like modifier-activating enzyme ATG7 N-terminus
	EVM0009432	9.47503	3.04894e-13	PF01593:Flavin containing amine oxidoreductase
	EVM0014480	9.29722	8.07172e-13	PF02931:Neurotransmitter-gated ion-channel ligand binding domain|PF02932:Neurotransmitter-gated ion-channel transmembrane region
	EVM0003550	9.23063	7.55795e-13	-
	novel.1084	9.01926	2.37097e-16	-
	EVM0011595	8.96662	9.12091e-12	PF01380:SIS domain|PF13522:Glutamine amidotransferase domain
	EVM0000826	8.87993	1.4453e-11	PF00579:tRNA synthetases class I (W and Y)
	EVM0008388	8.80921	1.0494e-06	PF01705:CX module
	EVM0005926	8.76719	2.83864e-11	PF01239:Protein prenyltransferase alpha subunit repeat
	EVM0012004	8.63119	6.66807e-11	-
	EVM0012970	8.6209	9.40644e-22	-
	EVM0004103	8.5636	1.42501e-10	PF13905:Thioredoxin-like
	EVM0017367	8.53745	1.36342e-10	PF01549:ShK domain-like
	EVM0009208	8.50123	2.07586e-10	PF00067:Cytochrome P450
	EVM0004931	8.4962	7.28673e-11	PF00201:UDP-glucoronosyl and UDP-glucosyl transferase
	EVM0000260	8.46946	2.25067e-10	PF06852:Protein of unknown function (DUF1248)
	EVM0014485	8.45569	1.31718e-10	PF00618:RasGEF N-terminal motif|PF00617:RasGEF domain
	EVM0000642	8.38939	9.46492e-10	PF02485:Core-2/I-Branching enzyme
	EVM0015223	8.36788	9.81154e-10	PF07885:Ion channel
	EVM0007799	8.33703	2.0599e-13	-
	EVM0004578	8.2606	4.87032e-123	-
	EVM0015270	8.25417	2.3581e-09	PF00664:ABC transporter transmembrane region|PF00005:ABC transporter
	EVM0001995	8.22169	1.4063e-09	PF00001:7 transmembrane receptor (rhodopsin family)
	EVM0011016	8.22025	2.82527e-19	PF13499:EF-hand domain pair
	EVM0014328	8.16485	4.9485e-13	PF00027:Cyclic nucleotide-binding domain|PF00069:Protein kinase domain
	EVM0005924	8.11459	5.18035e-19	-
	EVM0008447	8.11113	8.1394e-10	PF00503:G-protein alpha subunit
	EVM0011902	8.09383	1.94931e-48	PF10160:Predicted membrane protein
	EVM0002246	8.0396	3.02414e-09	PF00001:7 transmembrane receptor (rhodopsin family)
	EVM0006655	8.03451	1.83384e-09	PF00337:Galactoside-binding lectin
	EVM0004265	8.03002	1.17852e-18	PF14534:Domain of unknown function (DUF4440)
	EVM0009024	7.96145	1.85977e-09	-
	EVM0000919	7.93628	1.07282e-08	-
	EVM0007465	7.9067	1.21559e-17	-
	EVM0000772	7.90619	3.23912e-29	PF00067:Cytochrome P450
	EVM0010617	7.90094	7.94842e-09	PF00860:Permease family
	EVM0013686	7.89955	8.99021e-09	PF05132:RNA polymerase III RPC4
	EVM0003676	7.8652	4.67911e-08	PF01302:CAP-Gly domain
	EVM0005322	7.86296	2.01673e-08	-
	EVM0001787	7.86094	1.17504e-08	PF00076:RNA recognition motif. (a.k.a. RRM, RBD, or RNP domain)
	EVM0002244	7.86047	5.66234e-12	PF00004:ATPase family associated with various cellular activities (AAA)|PF01434:Peptidase family M41
	EVM0012690	7.84008	1.19363e-08	PF04410:Gar1/Naf1 RNA binding region
	EVM0015987	7.8357	9.96266e-12	PF00092:von Willebrand factor type A domain|PF00059:Lectin C-type domain
	EVM0008864	7.8118	2.01673e-08	PF01549:ShK domain-like
	EVM0016192	7.75338	1.5208e-28	PF01267:F-actin capping protein alpha subunit
	EVM0015180	7.74717	7.04073e-09	-
	EVM0002106	7.74566	6.83227e-09	PF01769:Divalent cation transporter
	EVM0014748	7.7304	2.20518e-08	PF01030:Receptor L domain
	EVM0006265	7.72594	3.44767e-08	PF07522:DNA repair metallo-beta-lactamase
	EVM0006698	7.69855	1.26737e-08	PF01484:Nematode cuticle collagen N-terminal domain|PF01391:Collagen triple helix repeat (20 copies)
	EVM0012754	7.66407	3.22199e-08	PF07914:Protein of unknown function (DUF1679)
	EVM0014317	7.57041	1.84778e-56	PF03098:Animal haem peroxidase
	EVM0015435	7.55498	6.13672e-08	-
	EVM0009926	7.55419	3.19399e-11	PF00782:Dual specificity phosphatase, catalytic domain
	EVM0015532	7.54205	6.91682e-08	PF00104:Ligand-binding domain of nuclear hormone receptor|PF00105:Zinc finger, C4 type (two domains)
	novel.990	7.53811	2.84425e-08	PF00856:SET domain|PF18264:CXC domain
	EVM0001108	7.53369	9.84954e-08	PF03360:Glycosyltransferase family 43
	EVM0010526	7.49986	6.13672e-08	PF00743:Flavin-binding monooxygenase-like
	EVM0010231	7.49483	3.57037e-07	-
	EVM0002352	7.49419	4.90054e-11	-
	EVM0003995	7.44874	1.17329e-07	PF00536:SAM domain (Sterile alpha motif)|PF00013:KH domain
	EVM0002443	7.44556	3.82258e-08	PF00110:wnt family
	EVM0009942	7.42416	1.32811e-10	-
	EVM0003997	7.42028	8.13524e-11	-
	EVM0002519	7.41721	1.24617e-44	PF15035:Ciliary rootlet component, centrosome cohesion
	EVM0014740	7.38102	2.0637e-07	PF05631:Sugar-tranasporters, 12 TM
	EVM0016640	7.3549	8.42758e-07	-
	EVM0002152	7.33345	1.18013e-07	-
	EVM0009575	7.26966	3.23457e-07	PF01566:Natural resistance-associated macrophage protein
	EVM0014168	7.25842	1.29796e-07	-
	EVM0013130	7.25662	4.16467e-07	-
	EVM0004868	7.25379	3.74761e-07	-
	EVM0003164	7.23983	4.90143e-07	PF00001:7 transmembrane receptor (rhodopsin family)
	EVM0002967	7.22959	8.49173e-29	-
	novel.987	7.2098	1.66576e-07	-
	EVM0013556	7.20536	2.49383e-29	PF13561:Enoyl-(Acyl carrier protein) reductase
	EVM0008766	7.18999	1.00019e-06	-
	EVM0017596	7.18665	8.67535e-07	PF14534:Domain of unknown function (DUF4440)
	EVM0008378	7.18603	1.0494e-06	-
	EVM0012008	7.17354	1.33811e-06	PF03567:Sulfotransferase family
	EVM0008816	7.16651	3.36734e-39	PF13561:Enoyl-(Acyl carrier protein) reductase
	EVM0009023	7.16405	3.00734e-23	-
	EVM0011637	7.15083	8.90552e-07	-
	EVM0005795	7.1461	2.69846e-07	-
	EVM0010578	7.14469	7.89525e-07	-
	EVM0010433	7.14411	1.98324e-23	PF00278:Pyridoxal-dependent decarboxylase, C-terminal sheet domain|PF02784:Pyridoxal-dependent decarboxylase, pyridoxal binding domain
	EVM0005604	7.12494	1.98495e-11	PF07690:Major Facilitator Superfamily
	EVM0003820	7.12387	1.2674e-116	PF00992:Troponin
	EVM0002634	7.11988	4.48642e-19	PF17171:Glutathione S-transferase, C-terminal domain|PF17172:Glutathione S-transferase N-terminal domain
	EVM0016475	7.11557	3.80076e-55	-
	EVM0009923	7.09446	1.06241e-06	-
	EVM0003101	7.07582	2.83923e-25	PF02887:Pyruvate kinase, alpha/beta domain|PF00224:Pyruvate kinase, barrel domain
	EVM0002065	7.07296	1.35519e-18	PF00373:FERM central domain|PF09380:FERM C-terminal PH-like domain|PF11819:Domain of unknown function (DUF3338)
	EVM0007538	7.06384	1.11525e-06	PF03360:Glycosyltransferase family 43
	EVM0009815	7.06223	3.45701e-07	-
	EVM0001948	7.05761	1.11083e-06	-
	EVM0013566	7.05012	1.29978e-09	-
	EVM0003236	7.04564	1.84878e-06	-
	EVM0016508	7.02902	3.05246e-06	PF10601:LITAF-like zinc ribbon domain
	EVM0012908	7.0048	9.60281e-14	PF00076:RNA recognition motif. (a.k.a. RRM, RBD, or RNP domain)
	EVM0006717	6.98852	2.97851e-06	-
	EVM0001233	6.97009	2.19966e-06	-
	EVM0004100	6.96097	2.17495e-06	-
	EVM0013104	6.93358	2.60994e-06	-
	EVM0014344	6.90852	2.7684e-06	PF13905:Thioredoxin-like
	EVM0001711	6.88552	7.51676e-26	PF02520:Domain of unknown function DUF148
	EVM0002066	6.86984	4.07166e-13	PF10320:Serpentine type 7TM GPCR chemoreceptor Srsx|PF01769:Divalent cation transporter
	EVM0000780	6.86879	6.02431e-09	PF12796:Ankyrin repeats (3 copies)
	EVM0004228	6.85307	6.58311e-06	-
	EVM0002411	6.84709	9.20268e-26	PF15410:Pleckstrin homology domain|PF01369:Sec7 domain
	EVM0010429	6.84422	8.86913e-09	PF01740:STAS domain|PF00916:Sulfate permease family
	EVM0010392	6.84269	4.36361e-06	-
	EVM0007089	6.83259	6.54842e-55	-
	novel.1037	6.82977	4.9292e-13	-
	EVM0007964	6.82518	1.46546e-05	PF01593:Flavin containing amine oxidoreductase
	EVM0013620	6.81628	2.70751e-229	PF01484:Nematode cuticle collagen N-terminal domain|PF02146:Sir2 family|PF01391:Collagen triple helix repeat (20 copies)
	EVM0007770	6.81562	4.52102e-06	-
	EVM0017204	6.80438	1.10809e-06	PF01145:SPFH domain / Band 7 family
	EVM0003447	6.79789	7.51473e-09	PF00412:LIM domain|PF06297:PET Domain
	EVM0007530	6.79683	1.14172e-06	PF00067:Cytochrome P450
	EVM0010743	6.7869	7.07392e-20	-
	EVM0003845	6.76402	1.59174e-08	PF00003:7 transmembrane sweet-taste receptor of 3 GCPR|PF07562:Nine Cysteines Domain of family 3 GPCR|PF01094:Receptor family ligand binding region
	EVM0012433	6.75779	3.29282e-35	PF00063:Myosin head (motor domain)
	EVM0013649	6.75373	9.98287e-06	PF01391:Collagen triple helix repeat (20 copies)
	EVM0006033	6.75027	9.17421e-06	PF14712:Snapin/Pallidin
	EVM0008208	6.74637	1.07141e-12	-
	EVM0012447	6.74445	5.88748e-06	-
	EVM0014099	6.74235	6.20452e-06	PF07690:Major Facilitator Superfamily
	EVM0010454	6.73693	7.92004e-33	PF00337:Galactoside-binding lectin
	EVM0010220	6.7274	1.04912e-12	PF04192:Utp21 specific WD40 associated putative domain
	EVM0004039	6.72297	2.48963e-24	PF03166:MH2 domain
	EVM0004697	6.71888	4.49736e-66	-
	EVM0007362	6.71301	1.41036e-16	PF00751:DM DNA binding domain
	EVM0006017	6.70717	1.60232e-05	PF02117:Serpentine type 7TM GPCR chemoreceptor Sra
	EVM0010360	6.69175	2.34656e-08	-
	EVM0009614	6.69009	1.78475e-08	PF00105:Zinc finger, C4 type (two domains)|PF00104:Ligand-binding domain of nuclear hormone receptor
	EVM0015641	6.66393	9.1088e-06	-
	EVM0008505	6.61323	2.12432e-08	-
	EVM0016521	6.60622	1.3543e-05	PF01266:FAD dependent oxidoreductase
	EVM0009448	6.5921	1.72954e-05	PF07690:Major Facilitator Superfamily
	EVM0006050	6.56736	3.7931e-06	PF00085:Thioredoxin
	EVM0006736	6.56244	2.017e-05	-
	EVM0011732	6.55611	1.62901e-05	-
	EVM0011174	6.51188	1.11054e-25	PF00620:RhoGAP domain|PF00611:Fes/CIP4, and EFC/F-BAR homology domain
	EVM0001589	6.48916	1.33306e-05	PF00022:Actin
	EVM0004673	6.46979	2.68261e-05	-
	EVM0012681	6.46452	3.09673e-05	PF03054:tRNA methyl transferase
	EVM0012180	6.46311	2.86549e-05	PF10321:Serpentine type 7TM GPCR chemoreceptor Srt
	EVM0014110	6.4537	7.06719e-06	PF00248:Aldo/keto reductase family
	EVM0006003	6.44088	7.34631e-08	PF00169:PH domain|PF01363:FYVE zinc finger
	EVM0004097	6.43628	8.07777e-15	-
	EVM0003041	6.43218	7.76608e-08	-
	EVM0014427	6.42104	6.81572e-05	PF00092:von Willebrand factor type A domain|PF00059:Lectin C-type domain
	EVM0016600	6.41214	5.08398e-05	-
	EVM0017588	6.40783	2.56612e-11	PF00687:Ribosomal protein L1p/L10e family
	EVM0001346	6.40662	3.60042e-05	PF02931:Neurotransmitter-gated ion-channel ligand binding domain|PF02932:Neurotransmitter-gated ion-channel transmembrane region
	EVM0009150	6.38121	2.43883e-43	PF01979:Amidohydrolase family
	EVM0007539	6.37297	1.00543e-07	PF00520:Ion transport protein|PF12796:Ankyrin repeats (3 copies)
	EVM0003807	6.37134	1.83375e-05	PF10853:Protein of unknown function (DUF2650)
	EVM0003602	6.37128	1.10307e-05	PF10318:Serpentine type 7TM GPCR chemoreceptor Srh
	EVM0013399	6.35575	4.87988e-11	PF04124:Dor1-like family
	EVM0003986	6.33771	6.07118e-27	PF02817:e3 binding domain|PF00198:2-oxoacid dehydrogenases acyltransferase (catalytic domain)
	EVM0010882	6.33572	4.85851e-05	PF00201:UDP-glucoronosyl and UDP-glucosyl transferase
	EVM0010540	6.32708	1.06076e-33	PF00291:Pyridoxal-phosphate dependent enzyme
	EVM0005371	6.3172	8.91571e-05	PF00069:Protein kinase domain
	EVM0012863	6.31422	1.82522e-07	PF07700:Haem-NO-binding|PF00211:Adenylate and Guanylate cyclase catalytic domain|PF07701:Heme NO binding associated
	EVM0004553	6.27675	2.64445e-05	PF07714:Protein tyrosine kinase
	EVM0011843	6.26996	6.83544e-05	PF13460:NAD(P)H-binding
	EVM0012535	6.26801	6.68636e-05	PF10328:Serpentine type 7TM GPCR chemoreceptor Srx
	EVM0011969	6.2654	8.47546e-05	-
	EVM0012408	6.25432	2.86119e-20	PF02460:Patched family
	EVM0016244	6.23825	2.35808e-49	PF02891:MIZ/SP-RING zinc finger
	EVM0000338	6.23163	8.41527e-05	PF02118:Srg family chemoreceptor
	EVM0013455	6.21668	1.91348e-05	-
	EVM0014294	6.21078	2.37937e-05	-
	EVM0005832	6.1959	4.88348e-17	-
	EVM0006740	6.19216	7.76967e-20	PF00106:short chain dehydrogenase
	EVM0008462	6.18672	2.87898e-05	-
	EVM0012853	6.16951	1.87711e-13	-
	EVM0017318	6.16277	0.000161796	PF07744:SPOC domain
	EVM0004110	6.15975	0.000117181	PF10294:Lysine methyltransferase
	EVM0000189	6.15493	0.000123549	PF00860:Permease family
	EVM0004900	6.15342	0.000139543	-
	EVM0007811	6.14558	8.65526e-13	-
	EVM0002577	6.13607	1.92583e-13	-
	EVM0002806	6.12866	3.91082e-05	PF00650:CRAL/TRIO domain|PF03125:C. elegans Sre G protein-coupled chemoreceptor
	EVM0017590	6.12334	3.13126e-05	-
	EVM0014646	6.11638	0.00014831	-
	EVM0014884	6.11626	3.21226e-05	PF01697:Glycosyltransferase family 92
	EVM0015518	6.07191	6.41102e-07	PF10253:Mitotic checkpoint regulator, MAD2B-interacting
	EVM0011365	6.06605	6.36829e-19	PF00201:UDP-glucoronosyl and UDP-glucosyl transferase
	EVM0016657	6.06253	7.2982e-13	PF00291:Pyridoxal-phosphate dependent enzyme
	EVM0011175	6.06034	0.000443279	-
	EVM0002788	6.04274	0.000231862	PF00017:SH2 domain
	EVM0003899	6.04222	4.982e-05	-
	EVM0007034	6.03749	0.00020501	PF00042:Globin
	novel.980	6.01792	6.24354e-06	PF03189:Otopetrin
	EVM0015305	6.00303	6.58749e-11	PF09127:Leukotriene A4 hydrolase, C-terminal|PF01433:Peptidase family M1 domain
	EVM0012331	5.99123	3.52634e-18	-
	EVM0008089	5.98827	9.34945e-37	PF07690:Major Facilitator Superfamily
	EVM0005882	5.97021	5.84791e-05	-
	EVM0005285	5.94835	0.000393701	PF07690:Major Facilitator Superfamily
	EVM0013472	5.92027	0.000660043	-
	EVM0002225	5.91894	0.000407003	PF03125:C. elegans Sre G protein-coupled chemoreceptor
	EVM0004559	5.91681	4.87585e-12	PF00487:Fatty acid desaturase|PF08557:Sphingolipid Delta4-desaturase (DES)
	EVM0001603	5.91364	0.000423491	-
	EVM0008724	5.90638	0.000410297	PF01549:ShK domain-like
	novel.1058	5.89571	0.000106663	PF00059:Lectin C-type domain
	EVM0016535	5.89441	2.74409e-09	PF08159:NUC153 domain
	EVM0014841	5.86806	8.21883e-11	-
	novel.1085	5.85655	0.000781594	-
	EVM0010270	5.8369	4.79804e-48	PF00876:Innexin
	novel.985	5.83155	2.62246e-06	-
	EVM0007404	5.82544	2.56342e-21	-
	EVM0002872	5.81605	0.000547378	-
	EVM0014396	5.81305	0.000643039	-
	EVM0010386	5.8051	0.00012068	PF00201:UDP-glucoronosyl and UDP-glucosyl transferase
	EVM0003908	5.78101	4.01878e-06	PF00153:Mitochondrial carrier protein
	EVM0003363	5.77017	0.000668183	PF01094:Receptor family ligand binding region|PF00069:Protein kinase domain
	EVM0005364	5.76578	0.000695887	-
	EVM0008206	5.75778	0.000966555	PF01925:Sulfite exporter TauE/SafE
	EVM0001738	5.75089	4.40408e-06	-
	EVM0014479	5.74581	8.75857e-09	-
	EVM0015059	5.74447	0.000244784	-
	EVM0000865	5.7349	0.00210369	PF02836:Glycosyl hydrolases family 2, TIM barrel domain
	EVM0009212	5.7335	5.05158e-34	PF00474:Sodium:solute symporter family
	EVM0013289	5.72702	0.00127029	-
	EVM0005653	5.71929	1.23382e-13	PF10292:Serpentine type 7TM GPCR receptor class ab chemoreceptor
	EVM0002226	5.71122	2.61511e-13	PF03798:TLC domain
	EVM0015021	5.69038	0.00224023	-
	EVM0003019	5.67633	0.00124712	PF03125:C. elegans Sre G protein-coupled chemoreceptor
	EVM0014851	5.67452	0.00118993	PF03567:Sulfotransferase family
	EVM0009307	5.66969	7.83949e-06	-
	EVM0011200	5.66706	0.00110114	-
	EVM0006308	5.66141	0.00109448	-
	EVM0001570	5.63241	1.07885e-05	-
	EVM0008947	5.63156	6.64014e-28	PF03083:Sugar efflux transporter for intercellular exchange
	EVM0008074	5.61827	0.00136412	PF10324:Serpentine type 7TM GPCR chemoreceptor Srw
	EVM0011180	5.61827	0.00136412	PF01757:Acyltransferase family
	EVM0003153	5.61462	1.09039e-05	-
	EVM0004497	5.60789	5.9544e-58	PF01853:MOZ/SAS family
	EVM0016364	5.60369	0.000366576	PF04757:Pex2 / Pex12 amino terminal region
	EVM0004245	5.58858	2.54261e-33	PF02864:STAT protein, DNA binding domain|PF01017:STAT protein, all-alpha domain
	EVM0009763	5.57428	9.83713e-15	-
	EVM0006603	5.57411	0.00258016	-
	EVM0003154	5.56341	0.00192159	PF09791:Oxidoreductase-like protein, N-terminal
	EVM0008496	5.56247	0.000332009	PF00024:PAN domain
	EVM0012178	5.56046	0.00173621	-
	EVM0001770	5.55625	0.0019384	-
	EVM0007988	5.55216	1.77012e-05	PF02798:Glutathione S-transferase, N-terminal domain|PF14497:Glutathione S-transferase, C-terminal domain
	EVM0014161	5.51376	1.46428e-05	-
	EVM0013351	5.51078	0.00271735	PF02118:Srg family chemoreceptor
	EVM0017124	5.51078	0.00271735	PF14534:Domain of unknown function (DUF4440)
	EVM0016751	5.50605	0.0026591	PF01079:Hint module
	EVM0016138	5.49454	0.0022908	PF02892:BED zinc finger
	EVM0015192	5.47116	9.70972e-28	-
	EVM0004904	5.46294	2.16822e-05	PF01431:Peptidase family M13
	EVM0016537	5.45542	8.73756e-25	-
	EVM0011233	5.45346	0.00695433	-
	EVM0005155	5.44831	3.49562e-10	PF01399:PCI domain
	EVM0009999	5.44587	0.00329859	-
	EVM0007508	5.44185	0.00276557	PF02118:Srg family chemoreceptor
	EVM0004266	5.43935	2.60955e-21	PF12796:Ankyrin repeats (3 copies)|PF01734:Patatin-like phospholipase|PF13637:Ankyrin repeats (many copies)
	EVM0003651	5.42535	6.28567e-29	PF00520:Ion transport protein
	EVM0004860	5.40989	2.85627e-05	-
	EVM0008850	5.39728	2.14784e-16	-
	EVM0014505	5.39568	2.77167e-05	PF10323:Serpentine type 7TM GPCR chemoreceptor Srv
	EVM0004081	5.39045	0.00103181	-
	EVM0006391	5.3809	1.22627e-11	PF17408:Malonyl-CoA decarboxylase N-terminal domain|PF05292:Malonyl-CoA decarboxylase C-terminal domain
	EVM0005552	5.37304	0.00329498	PF00105:Zinc finger, C4 type (two domains)|PF00104:Ligand-binding domain of nuclear hormone receptor
	EVM0010190	5.37052	0.00344715	PF10326:Serpentine type 7TM GPCR chemoreceptor Str
	EVM0016180	5.36393	0.00364917	-
	EVM0009002	5.35418	0.00608932	-
	EVM0005726	5.33047	0.00110631	-
	EVM0002587	5.315	0.00105983	PF00069:Protein kinase domain
	EVM0001728	5.30044	0.00430159	PF03125:C. elegans Sre G protein-coupled chemoreceptor
	EVM0006668	5.29919	0.00544616	PF01490:Transmembrane amino acid transporter protein
	EVM0004227	5.25524	4.65197e-12	PF02466:Tim17/Tim22/Tim23/Pmp24 family
	EVM0007708	5.24868	0.00685311	-
	EVM0007074	5.24421	0.00707757	PF10323:Serpentine type 7TM GPCR chemoreceptor Srv
	EVM0015799	5.2374	0.00124629	PF10321:Serpentine type 7TM GPCR chemoreceptor Srt
	EVM0002796	5.23313	0.00120187	-
	EVM0009651	5.22717	0.00593715	-
	EVM0008895	5.20148	0.00141919	-
	EVM0005455	5.19911	8.34619e-11	-
	EVM0009321	5.18526	0.000103105	PF02931:Neurotransmitter-gated ion-channel ligand binding domain
	EVM0017140	5.18428	0.0119794	-
	EVM0013685	5.17978	0.00309066	-
	EVM0011876	5.17255	0.00833494	PF00188:Cysteine-rich secretory protein family
	EVM0007934	5.17022	6.98611e-70	PF01496:V-type ATPase 116kDa subunit family
	novel.428	5.16677	0.00192159	-
	novel.1041	5.16375	0.0144646	PF10326:Serpentine type 7TM GPCR chemoreceptor Str
	novel.1032	5.16143	0.00711639	-
	EVM0012814	5.15939	0.00796728	-
	EVM0013978	5.15893	0.00157452	-
	EVM0013009	5.1504	0.00807765	PF13733:N-terminal region of glycosyl transferase group 7|PF02709:N-terminal domain of galactosyltransferase
	EVM0013759	5.14903	1.47484e-06	PF01733:Nucleoside transporter
	EVM0011944	5.12617	0.00215558	-
	EVM0010097	5.12514	1.35063e-06	PF02798:Glutathione S-transferase, N-terminal domain|PF14497:Glutathione S-transferase, C-terminal domain
	EVM0007421	5.12472	9.45809e-33	PF17217:UPA domain|PF00090:Thrombospondin type 1 domain|PF00531:Death domain|PF13927:Immunoglobulin domain|PF00791:ZU5 domain
	EVM0010182	5.10721	0.00354634	-
	EVM0009220	5.09314	0.0102602	PF02931:Neurotransmitter-gated ion-channel ligand binding domain|PF02932:Neurotransmitter-gated ion-channel transmembrane region
	EVM0013135	5.09299	4.60377e-08	PF00328:Histidine phosphatase superfamily (branch 2)
	EVM0013934	5.08785	0.0129226	PF01030:Receptor L domain
	EVM0012624	5.08102	0.00925132	-
	novel.1088	5.07794	0.00928915	-
	EVM0000672	5.07751	3.60483e-12	PF10222:Uncharacterized conserved protein (DUF2152)
	EVM0012869	5.07575	4.03026e-08	PF07914:Protein of unknown function (DUF1679)
	EVM0002512	5.06704	0.00290512	-
	EVM0005456	5.05165	9.36225e-18	PF00005:ABC transporter|PF12698:ABC-2 family transporter protein
	EVM0001247	5.04848	6.57379e-06	-
	EVM0012128	5.04494	4.86221e-08	PF00225:Kinesin motor domain
	EVM0004692	5.03361	1.44133e-15	PF02995:Protein of unknown function (DUF229)
	EVM0004875	5.02097	0.0171281	-
	EVM0001733	5.01205	0.0143603	PF10321:Serpentine type 7TM GPCR chemoreceptor Srt
	EVM0000196	5.01171	0.0162781	PF03567:Sulfotransferase family
	EVM0002266	5.00983	0.0159755	-
	EVM0008723	4.99395	0.0159755	PF10326:Serpentine type 7TM GPCR chemoreceptor Str
	EVM0013614	4.99362	2.69811e-06	PF02892:BED zinc finger
	EVM0012456	4.97919	6.09892e-113	PF09334:tRNA synthetases class I (M)|PF01588:Putative tRNA binding domain
	EVM0005444	4.9541	0.00026704	PF05648:Peroxisomal biogenesis factor 11 (PEX11)
	EVM0013274	4.94743	8.21883e-11	-
	EVM0009215	4.94732	0.00380718	-
	EVM0002206	4.93115	2.67076e-10	PF03381:LEM3 (ligand-effect modulator 3) family / CDC50 family
	EVM0012998	4.92711	0.0188155	PF05050:Methyltransferase FkbM domain
	EVM0006851	4.92672	0.0207972	PF10328:Serpentine type 7TM GPCR chemoreceptor Srx
	EVM0004611	4.92296	0.0170493	PF01030:Receptor L domain
	EVM0011190	4.9189	0.0161884	PF01273:LBP / BPI / CETP family, N-terminal domain|PF02886:LBP / BPI / CETP family, C-terminal domain
	EVM0010080	4.9149	0.0159755	-
	EVM0010511	4.9149	0.0159755	PF10320:Serpentine type 7TM GPCR chemoreceptor Srsx
	EVM0000004	4.91413	0.00433495	PF10320:Serpentine type 7TM GPCR chemoreceptor Srsx
	EVM0011139	4.9104	0.0156831	-
	EVM0001810	4.90988	0.0156936	-
	EVM0014500	4.90639	0.0164922	PF00201:UDP-glucoronosyl and UDP-glucosyl transferase
	EVM0016980	4.9031	0.00379936	PF00520:Ion transport protein|PF12796:Ankyrin repeats (3 copies)
	EVM0002316	4.88732	0.049697	PF02932:Neurotransmitter-gated ion-channel transmembrane region|PF02931:Neurotransmitter-gated ion-channel ligand binding domain
	novel.1036	4.84754	0.0362387	-
	EVM0013552	4.83191	0.0232747	PF10318:Serpentine type 7TM GPCR chemoreceptor Srh
	EVM0006376	4.82793	0.000864207	PF08285:Dolichol-phosphate mannosyltransferase subunit 3 (DPM3)
	EVM0017257	4.82701	0.0222648	PF01062:Bestrophin, RFP-TM, chloride channel
	EVM0003501	4.82325	0.0207938	-
	EVM0003825	4.81956	0.0225074	-
	EVM0015289	4.81678	0.0261197	-
	EVM0005054	4.81419	0.0210901	PF00024:PAN domain
	EVM0008317	4.80932	0.0224923	PF10328:Serpentine type 7TM GPCR chemoreceptor Srx
	EVM0001648	4.80484	0.0259324	-
	EVM0001235	4.80234	0.0307987	PF10318:Serpentine type 7TM GPCR chemoreceptor Srh
	EVM0016867	4.79703	6.83518e-09	PF01433:Peptidase family M1 domain|PF09127:Leukotriene A4 hydrolase, C-terminal
	EVM0008157	4.77733	2.15493e-19	-
	EVM0016394	4.75587	0.00624821	-
	EVM0011056	4.75078	0.00678977	-
	EVM0001290	4.74018	0.0354057	PF02118:Srg family chemoreceptor
	EVM0016750	4.73981	2.34397e-08	PF07857:Transmembrane family, TMEM144 of transporters
	EVM0014287	4.71679	0.00886284	-
	EVM0016113	4.71508	0.0277734	PF01484:Nematode cuticle collagen N-terminal domain|PF01391:Collagen triple helix repeat (20 copies)
	EVM0005925	4.70858	2.01619e-14	PF05047:Mitochondrial ribosomal protein L51 / S25 / CI-B8 domain
	EVM0014281	4.70573	0.0324558	PF10317:Serpentine type 7TM GPCR chemoreceptor Srd
	EVM0004326	4.70183	1.69447e-65	PF01549:ShK domain-like
	EVM0005801	4.70172	0.00739781	-
	novel.71	4.7007	0.0405899	-
	EVM0002393	4.6972	4.34747e-14	PF07885:Ion channel
	EVM0015256	4.69252	1.16641e-09	-
	EVM0003828	4.67637	0.00135958	PF10320:Serpentine type 7TM GPCR chemoreceptor Srsx
	EVM0015443	4.66957	8.32509e-07	PF14534:Domain of unknown function (DUF4440)
	EVM0017195	4.6602	2.57867e-09	-
	EVM0009897	4.653	3.37229e-05	-
	EVM0016762	4.64402	2.94357e-11	PF00153:Mitochondrial carrier protein
	EVM0008879	4.63568	4.26186e-05	PF16013:Domain of unknown function (DUF4781)
	EVM0008823	4.63122	0.0436365	-
	EVM0017542	4.62605	0.0391272	PF01094:Receptor family ligand binding region|PF07714:Protein tyrosine kinase|PF07701:Heme NO binding associated|PF00211:Adenylate and Guanylate cyclase catalytic domain
	novel.973	4.62605	0.0391272	-
	EVM0000785	4.62177	0.0400359	PF14534:Domain of unknown function (DUF4440)
	EVM0017296	4.60574	4.77444e-05	PF04870:Moulting cycle
	novel.995	4.605	0.0372377	-
	EVM0010525	4.59255	0.0100918	-
	EVM0003691	4.53617	0.00220648	-
	EVM0004857	4.53299	0.0167036	PF07714:Protein tyrosine kinase
	EVM0011568	4.52633	0.00283152	PF00412:LIM domain
	EVM0001405	4.51737	2.06128e-17	PF03370:Carbohydrate/starch-binding module (family 21)
	EVM0017579	4.50252	0.0479127	PF10292:Serpentine type 7TM GPCR receptor class ab chemoreceptor
	EVM0012589	4.49753	2.03799e-76	PF02770:Acyl-CoA dehydrogenase, middle domain|PF02771:Acyl-CoA dehydrogenase, N-terminal domain|PF00441:Acyl-CoA dehydrogenase, C-terminal domain
	EVM0014103	4.48671	4.85094e-06	PF00001:7 transmembrane receptor (rhodopsin family)
	EVM0003760	4.48222	7.95947e-14	PF00566:Rab-GTPase-TBC domain
	EVM0012041	4.47714	0.0145055	PF07162:Ciliary basal body-associated, B9 protein
	EVM0010382	4.47326	9.33908e-05	-
	EVM0013515	4.42825	4.81661e-50	PF00122:E1-E2 ATPase|PF00702:haloacid dehalogenase-like hydrolase|PF12409:P5-type ATPase cation transporter
	EVM0012040	4.40321	1.29667e-06	-
	EVM0016836	4.39202	0.000200448	PF00104:Ligand-binding domain of nuclear hormone receptor
	EVM0007926	4.3573	1.2767e-19	PF00566:Rab-GTPase-TBC domain|PF02893:GRAM domain
	EVM0005058	4.35253	0.00492113	PF10318:Serpentine type 7TM GPCR chemoreceptor Srh
	EVM0006231	4.33855	2.20015e-09	PF06524:NOA36 protein
	EVM0009856	4.33492	0.0224055	-
	EVM0007106	4.3322	0.000282678	PF00201:UDP-glucoronosyl and UDP-glucosyl transferase
	EVM0007728	4.29126	7.75023e-78	PF00106:short chain dehydrogenase
	EVM0015023	4.27516	1.49667e-07	PF00083:Sugar (and other) transporter
	EVM0009766	4.25948	0.0293798	PF00324:Amino acid permease|PF02118:Srg family chemoreceptor|PF03522:Solute carrier family 12
	EVM0000728	4.2519	1.08064e-11	PF01510:N-acetylmuramoyl-L-alanine amidase
	novel.1057	4.24863	2.31938e-08	PF00106:short chain dehydrogenase
	EVM0014581	4.22359	1.96954e-13	-
	EVM0008697	4.1875	1.79458e-09	-
	EVM0001298	4.18173	9.20361e-08	-
	EVM0013300	4.15218	3.0195e-09	-
	EVM0013228	4.13833	0.0437713	PF10318:Serpentine type 7TM GPCR chemoreceptor Srh
	EVM0010565	4.12621	0.0395747	-
	EVM0003394	4.12488	3.17619e-05	-
	EVM0010564	4.12402	0.0370021	PF00024:PAN domain
	EVM0011315	4.12267	0.0370598	-
	EVM0009034	4.09666	0.00760141	-
	EVM0014144	4.08887	0.000139511	PF10321:Serpentine type 7TM GPCR chemoreceptor Srt
	EVM0003972	4.08428	1.74875e-15	PF01060:Transthyretin-like family
	EVM0011925	4.0651	0.000171837	PF01484:Nematode cuticle collagen N-terminal domain|PF01391:Collagen triple helix repeat (20 copies)
	EVM0010858	4.04627	1.63053e-06	PF07690:Major Facilitator Superfamily
	EVM0012081	4.00484	0.00290406	PF13561:Enoyl-(Acyl carrier protein) reductase
	EVM0011625	4.00369	2.67389e-25	-
	EVM0004358	3.99501	2.83298e-05	-
	EVM0017438	3.99473	0.0161201	PF08423:Rad51|PF14520:Helix-hairpin-helix domain
	EVM0000578	3.98657	2.75223e-11	PF08159:NUC153 domain
	EVM0008244	3.97115	0.0229604	PF03269:Caenorhabditis protein of unknown function, DUF268
	EVM0000873	3.97068	2.54666e-17	PF00067:Cytochrome P450
	EVM0002218	3.96835	3.68538e-05	PF00724:NADH:flavin oxidoreductase / NADH oxidase family
	novel.1082	3.96675	1.20459e-10	PF13923:Zinc finger, C3HC4 type (RING finger)
	EVM0016091	3.96149	5.34475e-12	PF05743:UEV domain|PF09454:Vps23 core domain
	EVM0012816	3.92234	4.88413e-14	PF10221:Cell cycle and development regulator
	EVM0001918	3.91084	3.401e-20	PF00004:ATPase family associated with various cellular activities (AAA)
	EVM0007953	3.91035	1.8788e-07	PF05997:Nucleolar protein,Nop52
	EVM0011037	3.88638	2.20318e-11	-
	EVM0015231	3.87322	0.0175948	PF10323:Serpentine type 7TM GPCR chemoreceptor Srv
	EVM0015879	3.83674	5.99275e-25	PF00069:Protein kinase domain
	EVM0017105	3.83658	1.8795e-26	PF00176:SNF2 family N-terminal domain|PF00271:Helicase conserved C-terminal domain
	EVM0012466	3.82754	5.52363e-31	PF04716:ETC complex I subunit conserved region
	novel.974	3.78739	7.50171e-10	PF05970:PIF1-like helicase
	EVM0004969	3.78344	3.87136e-23	PF14497:Glutathione S-transferase, C-terminal domain|PF02798:Glutathione S-transferase, N-terminal domain
	EVM0002639	3.76911	0.00766928	-
	EVM0015380	3.76829	1.77251e-10	PF00001:7 transmembrane receptor (rhodopsin family)
	EVM0004376	3.74542	1.26743e-06	-
	EVM0012502	3.74223	2.60147e-06	PF00226:DnaJ domain|PF07743:HSCB C-terminal oligomerisation domain
	EVM0008119	3.73848	6.90353e-10	-
	EVM0002018	3.73005	1.13445e-08	PF08243:SPT2 chromatin protein
	EVM0002214	3.71848	1.71949e-33	PF04597:Ribophorin I
	novel.1045	3.71321	0.00559721	-
	EVM0010307	3.71119	2.68164e-10	PF00042:Globin
	EVM0013048	3.70624	5.18035e-19	PF00230:Major intrinsic protein
	EVM0016954	3.68832	6.20452e-06	PF00097:Zinc finger, C3HC4 type (RING finger)
	EVM0014008	3.68074	2.06602e-36	PF02931:Neurotransmitter-gated ion-channel ligand binding domain
	EVM0007238	3.67819	0.00536695	PF10320:Serpentine type 7TM GPCR chemoreceptor Srsx
	EVM0015945	3.6459	1.57745e-05	PF01549:ShK domain-like|PF01400:Astacin (Peptidase family M12A)
	EVM0005945	3.64461	6.76904e-38	PF08357:SEFIR domain
	EVM0013080	3.6422	4.29808e-34	PF07303:Occludin homology domain|PF10390:RNA polymerase II elongation factor ELL
	EVM0009423	3.63438	0.0315889	-
	EVM0011856	3.63047	0.022071	PF07714:Protein tyrosine kinase
	EVM0007871	3.62803	3.44669e-29	-
	EVM0000168	3.61566	0.000477717	-
	EVM0015514	3.61271	0.000320201	-
	EVM0006907	3.56828	0.0096879	-
	EVM0017429	3.55766	4.93348e-06	PF00001:7 transmembrane receptor (rhodopsin family)
	EVM0008296	3.51606	9.79566e-13	PF00008:EGF-like domain|PF02210:Laminin G domain
	EVM0002252	3.50107	8.30418e-07	PF13905:Thioredoxin-like
	EVM0000613	3.49891	2.94499e-06	PF00069:Protein kinase domain
	EVM0007450	3.48285	0.0149319	-
	EVM0005206	3.47859	6.18214e-09	PF14748:Pyrroline-5-carboxylate reductase dimerisation|PF03807:NADP oxidoreductase coenzyme F420-dependent
	EVM0001378	3.47478	2.06676e-11	PF00076:RNA recognition motif. (a.k.a. RRM, RBD, or RNP domain)
	EVM0006248	3.47435	0.000758269	PF04050:Up-frameshift suppressor 2|PF02854:MIF4G domain
	EVM0002165	3.46838	1.84406e-21	-
	EVM0015506	3.45807	7.17089e-15	PF01062:Bestrophin, RFP-TM, chloride channel
	EVM0013425	3.45576	0.0474062	PF07914:Protein of unknown function (DUF1679)
	EVM0010840	3.45243	1.74097e-37	PF01060:Transthyretin-like family
	EVM0002313	3.44943	0.00320278	-
	EVM0016088	3.4475	4.19484e-48	-
	EVM0015212	3.43801	0.000102881	-
	EVM0017082	3.41849	3.9896e-05	-
	EVM0008517	3.4175	0.0150713	PF10292:Serpentine type 7TM GPCR receptor class ab chemoreceptor
	EVM0002991	3.38959	1.66415e-30	PF05731:TROVE domain
	EVM0001504	3.38374	4.15218e-11	PF00106:short chain dehydrogenase
	EVM0007415	3.3797	1.69468e-12	-
	EVM0016692	3.37156	0.0176166	-
	EVM0007430	3.34289	9.87419e-24	PF00028:Cadherin domain|PF02210:Laminin G domain
	EVM0005465	3.32831	0.0289477	-
	novel.969	3.31888	1.98266e-05	-
	EVM0011506	3.31435	1.20965e-23	-
	EVM0017439	3.31319	1.77704e-38	PF01048:Phosphorylase superfamily
	EVM0001307	3.26459	0.00869072	-
	EVM0009632	3.26038	3.13369e-07	PF00059:Lectin C-type domain
	EVM0002386	3.25143	0.000446896	PF10320:Serpentine type 7TM GPCR chemoreceptor Srsx
	EVM0015351	3.24598	1.22123e-11	PF00104:Ligand-binding domain of nuclear hormone receptor
	EVM0005512	3.24501	2.80753e-27	PF01553:Acyltransferase
	novel.253	3.2429	2.39364e-05	-
	EVM0011878	3.23035	0.000380588	PF01847:VHL beta domain
	EVM0012540	3.19831	5.00675e-06	PF07690:Major Facilitator Superfamily
	EVM0006173	3.19302	1.21579e-29	-
	EVM0007622	3.19178	2.60994e-06	PF07714:Protein tyrosine kinase
	EVM0006473	3.18938	2.69756e-06	PF00474:Sodium:solute symporter family
	novel.726	3.18519	0.0119623	-
	EVM0000966	3.17512	1.58658e-18	PF01496:V-type ATPase 116kDa subunit family
	EVM0016689	3.16606	2.82527e-19	-
	EVM0002262	3.13935	7.61903e-21	PF01963:TraB family
	EVM0003601	3.13662	4.36331e-14	PF00664:ABC transporter transmembrane region|PF00005:ABC transporter
	EVM0002837	3.11477	0.0239185	PF13896:Glycosyl-transferase for dystroglycan
	EVM0002702	3.10151	4.36568e-13	-
	EVM0015769	3.08911	1.25493e-50	PF12874:Zinc-finger of C2H2 type|PF16835:Pre-mRNA-splicing factor SF3a complex subunit 2 (Prp11)
	EVM0013711	3.08815	2.65275e-35	PF07714:Protein tyrosine kinase
	EVM0008100	3.07232	8.92069e-10	PF00106:short chain dehydrogenase
	EVM0004057	3.06477	5.62937e-118	PF01370:NAD dependent epimerase/dehydratase family
	EVM0013648	3.05764	7.37726e-11	-
	EVM0005341	3.05722	3.89015e-27	PF00307:Calponin homology (CH) domain
	EVM0012765	3.05649	0.000713813	PF00635:MSP (Major sperm protein) domain
	EVM0012515	3.05634	1.20175e-06	-
	EVM0006000	3.0511	8.87494e-13	PF00076:RNA recognition motif. (a.k.a. RRM, RBD, or RNP domain)
	EVM0004907	3.04465	9.90394e-11	PF10242:Lipoma HMGIC fusion partner-like protein|PF00808:Histone-like transcription factor (CBF/NF-Y) and archaeal histone
	EVM0009892	3.03877	2.73902e-40	-
	EVM0013356	3.02237	3.84925e-20	-
	EVM0001324	3.0131	2.03284e-08	PF01391:Collagen triple helix repeat (20 copies)|PF01484:Nematode cuticle collagen N-terminal domain
	EVM0012030	2.99285	0.000140046	PF00010:Helix-loop-helix DNA-binding domain
	EVM0003090	2.98224	4.61221e-20	PF00635:MSP (Major sperm protein) domain
	EVM0016278	2.97531	0.022	-
	EVM0010293	2.96986	0.00121394	-
	EVM0017032	2.96859	7.13377e-09	PF00520:Ion transport protein|PF03520:KCNQ voltage-gated potassium channel
	EVM0003915	2.9679	5.50056e-36	PF01593:Flavin containing amine oxidoreductase
	EVM0010753	2.96229	1.22841e-48	-
	EVM0015861	2.95918	0.0273247	PF01762:Galactosyltransferase
	EVM0000128	2.94389	1.94836e-06	PF10328:Serpentine type 7TM GPCR chemoreceptor Srx
	EVM0015697	2.93157	6.98212e-10	PF05147:Lanthionine synthetase C-like protein
	EVM0016869	2.90705	0.0299452	-
	EVM0008570	2.90151	0.0328132	PF01694:Rhomboid family
	EVM0007300	2.89412	8.20115e-05	PF08241:Methyltransferase domain
	EVM0003114	2.8923	0.00605546	-
	EVM0004968	2.89023	0.00184473	PF07714:Protein tyrosine kinase|PF00211:Adenylate and Guanylate cyclase catalytic domain|PF01094:Receptor family ligand binding region|PF07701:Heme NO binding associated
	EVM0012400	2.87092	0.0381522	-
	EVM0007590	2.86669	0.000343544	PF05050:Methyltransferase FkbM domain
	EVM0004196	2.86411	8.0462e-08	-
	EVM0000886	2.86344	8.23425e-14	-
	EVM0010250	2.86012	0.00251118	-
	EVM0001191	2.85948	2.19583e-08	-
	EVM0008849	2.85902	3.91867e-40	PF01204:Trehalase
	EVM0005900	2.83846	4.26216e-25	PF03160:Calx-beta domain|PF01699:Sodium/calcium exchanger protein
	EVM0004519	2.83573	0.000117807	PF07690:Major Facilitator Superfamily
	EVM0011119	2.82374	0.0008799	-
	EVM0005994	2.81781	0.0264009	PF08840:BAAT / Acyl-CoA thioester hydrolase C terminal|PF04775:Acyl-CoA thioester hydrolase/BAAT N-terminal region
	EVM0003077	2.81227	0.0428742	-
	EVM0002667	2.81205	5.17478e-06	PF08695:Cytochrome oxidase complex assembly protein 1
	EVM0016847	2.79956	0.0295979	-
	EVM0014190	2.79263	5.1108e-22	-
	EVM0008163	2.76842	3.07588e-33	-
	EVM0017359	2.76262	1.53245e-28	-
	EVM0001399	2.75845	2.65689e-09	PF00001:7 transmembrane receptor (rhodopsin family)
	EVM0002853	2.7519	5.74506e-12	-
	EVM0010494	2.74616	1.25591e-22	-
	EVM0013236	2.74241	2.38577e-17	PF04970:Lecithin retinol acyltransferase
	EVM0006212	2.7415	0.031886	PF01400:Astacin (Peptidase family M12A)
	EVM0014645	2.73787	1.0494e-06	PF03567:Sulfotransferase family
	EVM0003086	2.73619	7.97456e-22	PF07393:Exocyst complex component Sec10
	novel.1070	2.72903	1.23521e-11	-
	EVM0014906	2.7123	1.83605e-17	PF05153:Myo-inositol oxygenase
	EVM0002764	2.71195	6.42565e-10	PF01433:Peptidase family M1 domain
	EVM0015214	2.68413	0.00033351	PF00067:Cytochrome P450
	EVM0004891	2.68336	2.85163e-06	-
	EVM0011681	2.67868	4.54763e-08	PF04142:Nucleotide-sugar transporter
	EVM0016626	2.67647	0.0283033	PF13855:Leucine rich repeat
	EVM0007177	2.67434	1.31211e-20	PF15249:Conserved region of unknown function on GLTSCR protein
	EVM0008961	2.66649	0.000110791	-
	novel.351	2.65804	6.42936e-07	-
	EVM0011108	2.64475	0.0227047	-
	EVM0002160	2.63608	1.93089e-11	-
	EVM0005788	2.63174	0.00114853	PF06087:Tyrosyl-DNA phosphodiesterase
	EVM0008686	2.62846	2.3728e-10	-
	EVM0004638	2.62107	1.64148e-08	PF01060:Transthyretin-like family
	EVM0017482	2.6196	0.00763574	-
	EVM0015402	2.61802	3.71615e-26	-
	EVM0017557	2.61493	3.21579e-06	PF00106:short chain dehydrogenase
	EVM0000295	2.60799	1.26103e-09	PF00503:G-protein alpha subunit
	EVM0004486	2.60435	1.27953e-16	-
	EVM0006650	2.60434	0.00362874	PF10320:Serpentine type 7TM GPCR chemoreceptor Srsx
	EVM0001693	2.60303	1.15899e-12	-
	novel.739	2.60109	0.0259324	-
	EVM0009106	2.5997	2.68974e-31	PF17351:Family of unknown function (DUF5380)
	EVM0010597	2.59917	8.64986e-05	PF00046:Homeobox domain
	EVM0009397	2.59805	0.0226553	PF10318:Serpentine type 7TM GPCR chemoreceptor Srh
	EVM0015032	2.59454	2.88746e-09	PF01030:Receptor L domain
	EVM0002114	2.58214	1.38437e-08	PF00916:Sulfate permease family|PF01740:STAS domain
	EVM0016102	2.57558	0.00645479	PF10318:Serpentine type 7TM GPCR chemoreceptor Srh|PF03568:Peptidase family C50
	EVM0015771	2.57108	8.07259e-30	PF00628:PHD-finger
	EVM0008043	2.54923	0.0021811	-
	EVM0009927	2.53983	0.000259141	PF02118:Srg family chemoreceptor
	EVM0012480	2.53579	4.87595e-21	PF00858:Amiloride-sensitive sodium channel
	EVM0012470	2.52932	0.017104	PF02214:BTB/POZ domain
	EVM0017219	2.5282	3.59079e-07	PF05008:Vesicle transport v-SNARE protein N-terminus|PF12352:Snare region anchored in the vesicle membrane C-terminus
	EVM0007715	2.52638	1.63969e-05	PF00812:Ephrin
	EVM0000185	2.50714	1.99217e-05	-
	EVM0010885	2.50646	4.29487e-37	PF00179:Ubiquitin-conjugating enzyme
	EVM0014801	2.49569	1.25033e-29	PF00188:Cysteine-rich secretory protein family
	EVM0013642	2.48753	0.00519063	PF10320:Serpentine type 7TM GPCR chemoreceptor Srsx
	EVM0005592	2.48256	1.69283e-28	PF10179:Uncharacterised conserved protein (DUF2369)
	EVM0009735	2.46762	1.36425e-17	-
	EVM0007652	2.46592	0.000872219	PF00001:7 transmembrane receptor (rhodopsin family)
	EVM0006606	2.46431	8.95828e-05	PF01564:Spermine/spermidine synthase domain
	EVM0008374	2.46151	1.1064e-09	PF13246:Cation transport ATPase (P-type)|PF00689:Cation transporting ATPase, C-terminus|PF08282:haloacid dehalogenase-like hydrolase|PF00122:E1-E2 ATPase
	EVM0003773	2.4567	0.0206875	-
	EVM0012121	2.45639	0.0215384	-
	EVM0003357	2.45035	7.56618e-05	PF04925:SHQ1 protein
	EVM0002140	2.44917	0.016499	-
	EVM0012246	2.43366	3.20157e-13	PF00328:Histidine phosphatase superfamily (branch 2)
	EVM0005440	2.43196	0.000190279	PF10321:Serpentine type 7TM GPCR chemoreceptor Srt
	EVM0007207	2.43165	8.2546e-47	PF01593:Flavin containing amine oxidoreductase
	EVM0014162	2.43035	2.96314e-41	PF07525:SOCS box|PF12796:Ankyrin repeats (3 copies)
	EVM0013654	2.4201	0.00145585	PF01531:Glycosyl transferase family 11|PF10250:GDP-fucose protein O-fucosyltransferase
	EVM0008950	2.41993	2.00572e-35	PF00149:Calcineurin-like phosphoesterase|PF00651:BTB/POZ domain
	EVM0013976	2.40856	0.00742446	PF10292:Serpentine type 7TM GPCR receptor class ab chemoreceptor
	novel.1076	2.40108	2.41881e-09	-
	EVM0005916	2.38458	7.32286e-13	PF04828:Glutathione-dependent formaldehyde-activating enzyme
	EVM0016890	2.3835	1.49281e-13	PF00651:BTB/POZ domain
	EVM0008142	2.37999	2.29185e-06	PF02520:Domain of unknown function DUF148
	EVM0003895	2.37333	0.0066824	PF01062:Bestrophin, RFP-TM, chloride channel
	EVM0011245	2.36282	3.06127e-08	-
	EVM0010922	2.35272	1.27868e-06	PF07686:Immunoglobulin V-set domain|PF00047:Immunoglobulin domain
	EVM0016714	2.34895	9.87805e-08	PF07885:Ion channel
	EVM0010567	2.34674	5.66487e-20	-
	EVM0003376	2.34553	1.63961e-10	-
	EVM0017074	2.34371	0.0189146	-
	EVM0013109	2.34167	2.94537e-07	-
	EVM0004493	2.33864	1.25591e-22	PF07992:Pyridine nucleotide-disulphide oxidoreductase|PF02852:Pyridine nucleotide-disulphide oxidoreductase, dimerisation domain
	EVM0004161	2.32497	8.86945e-07	PF02770:Acyl-CoA dehydrogenase, middle domain|PF01756:Acyl-CoA oxidase|PF14749:Acyl-coenzyme A oxidase N-terminal
	EVM0010531	2.32233	8.08354e-36	PF02520:Domain of unknown function DUF148
	EVM0014309	2.30698	0.00156181	PF00102:Protein-tyrosine phosphatase
	EVM0017313	2.30446	9.71986e-21	PF00168:C2 domain
	EVM0007739	2.29493	1.84029e-24	PF17351:Family of unknown function (DUF5380)
	EVM0008398	2.28827	2.52502e-07	-
	EVM0008195	2.28607	0.0114986	PF01062:Bestrophin, RFP-TM, chloride channel
	EVM0016002	2.28453	1.48507e-06	-
	novel.1069	2.27906	0.0021454	-
	EVM0008076	2.27839	2.75947e-06	-
	EVM0007510	2.27474	0.0267899	PF10328:Serpentine type 7TM GPCR chemoreceptor Srx
	EVM0013063	2.27272	2.37233e-29	PF00106:short chain dehydrogenase
	EVM0000607	2.25941	0.00153797	PF00059:Lectin C-type domain
	EVM0000756	2.25485	1.00106e-07	PF01484:Nematode cuticle collagen N-terminal domain
	novel.596	2.23474	0.00405217	PF07312:Protein of unknown function (DUF1459)
	novel.192	2.22456	1.21133e-23	-
	EVM0004628	2.22441	7.5615e-25	-
	EVM0012593	2.21799	5.45451e-13	-
	EVM0004160	2.21115	1.11569e-09	-
	EVM0003220	2.20193	0.0494342	-
	novel.281	2.19418	0.000540706	-
	novel.857	2.18731	0.00753036	-
	EVM0007477	2.1845	0.0451844	PF00635:MSP (Major sperm protein) domain
	EVM0014845	2.18298	9.50182e-14	PF01740:STAS domain|PF00916:Sulfate permease family
	EVM0001629	2.17563	5.32283e-09	-
	EVM0014583	2.15823	0.0366258	-
	EVM0015057	2.15337	0.00976071	-
	EVM0010556	2.13636	0.0310864	PF00378:Enoyl-CoA hydratase/isomerase
	novel.1191	2.1237	4.56035e-07	-
	EVM0002256	2.12248	5.7748e-05	-
	EVM0005649	2.12046	2.93901e-17	PF01315:Aldehyde oxidase and xanthine dehydrogenase, a/b hammerhead domain|PF02738:Molybdopterin-binding domain of aldehyde dehydrogenase|PF03450:CO dehydrogenase flavoprotein C-terminal domain|PF01799:[2Fe-2S] binding domain|PF00941:FAD binding domain in molybdopterin dehydrogenase|PF00111:2Fe-2S iron-sulfur cluster binding domain
	EVM0016329	2.10942	9.89942e-16	PF00135:Carboxylesterase family
	EVM0013292	2.10167	6.39045e-13	PF00003:7 transmembrane sweet-taste receptor of 3 GCPR|PF01094:Receptor family ligand binding region
	EVM0017026	2.10147	0.0484028	-
	EVM0010664	2.09543	5.87803e-11	PF04034:Ribosome biogenesis protein, C-terminal|PF04068:Possible Fer4-like domain in RNase L inhibitor, RLI
	EVM0016157	2.09503	1.01332e-21	PF00439:Bromodomain|PF00004:ATPase family associated with various cellular activities (AAA)
	EVM0001654	2.09307	1.33832e-18	PF14360:PAP2 superfamily C-terminal
	EVM0005581	2.09006	5.3046e-07	-
	EVM0012543	2.08953	0.00198597	PF00104:Ligand-binding domain of nuclear hormone receptor|PF00105:Zinc finger, C4 type (two domains)
	EVM0005267	2.08483	5.08115e-11	-
	EVM0004418	2.07937	0.00136226	PF03227:Gamma interferon inducible lysosomal thiol reductase (GILT)
	EVM0004342	2.07279	1.42081e-08	PF00642:Zinc finger C-x8-C-x5-C-x3-H type (and similar)
	EVM0007141	2.07118	4.3404e-11	-
	EVM0016303	2.0701	0.000296252	PF07716:Basic region leucine zipper
	EVM0001809	2.06682	0.00187376	PF10321:Serpentine type 7TM GPCR chemoreceptor Srt
	EVM0007642	2.06622	0.00243524	-
	EVM0007960	2.06546	5.66487e-20	PF02136:Nuclear transport factor 2 (NTF2) domain
	EVM0004393	2.06308	4.15694e-09	-
	EVM0006500	2.05746	0.000176086	PF12213:DNA polymerases epsilon N terminal|PF04042:DNA polymerase alpha/epsilon subunit B
	EVM0003949	2.05459	1.25851e-06	-
	novel.703	2.05008	0.0236991	-
	EVM0015999	2.04408	4.12493e-26	PF00751:DM DNA binding domain
	novel.805	2.03126	0.0326877	PF10316:Serpentine type 7TM GPCR chemoreceptor Srbc
	EVM0009537	2.03119	1.76251e-13	PF05978:Ion channel regulatory protein UNC-93
	EVM0009093	2.0304	2.77026e-10	PF00067:Cytochrome P450
	EVM0007532	2.02294	2.85672e-12	-
	EVM0007892	2.01805	5.36219e-14	PF00019:Transforming growth factor beta like domain
	novel.570	2.01561	7.21898e-05	-
	EVM0001914	2.01398	8.89157e-29	PF00621:RhoGEF domain|PF00169:PH domain
	EVM0010948	2.00614	6.66323e-05	-
	EVM0002635	2.0035	3.1626e-14	PF08355:EF hand associated|PF08356:EF hand associated|PF00071:Ras family
	EVM0017097	2.00319	1.33759e-31	PF01979:Amidohydrolase family
	EVM0009090	1.99188	4.16617e-06	PF13193:AMP-binding enzyme C-terminal domain|PF00501:AMP-binding enzyme
	EVM0010855	1.97522	0.0256841	-
	EVM0007373	1.97511	7.72724e-09	PF11717:RNA binding activity-knot of a chromodomain|PF01853:MOZ/SAS family
	EVM0014882	1.97013	5.81819e-06	PF13489:Methyltransferase domain
	EVM0006595	1.95876	0.0269404	PF00078:Reverse transcriptase (RNA-dependent DNA polymerase)|PF03732:Retrotransposon gag protein
	EVM0001436	1.95383	0.00345686	PF10316:Serpentine type 7TM GPCR chemoreceptor Srbc
	EVM0000439	1.95364	0.00151698	PF02932:Neurotransmitter-gated ion-channel transmembrane region|PF02931:Neurotransmitter-gated ion-channel ligand binding domain
	EVM0008353	1.95311	0.00168999	PF00383:Cytidine and deoxycytidylate deaminase zinc-binding region
	EVM0000360	1.95139	0.0302667	PF07801:Protein of unknown function (DUF1647)
	EVM0000897	1.94783	8.71456e-09	PF00385:Chromo (CHRromatin Organisation MOdifier) domain
	novel.522	1.94735	0.00614797	-
	EVM0009819	1.94667	5.18035e-19	PF06292:Domain of Unknown Function (DUF1041)
	EVM0006704	1.93527	0.0302295	-
	EVM0015171	1.92674	9.62823e-11	PF00171:Aldehyde dehydrogenase family|PF00696:Amino acid kinase family
	EVM0011834	1.91924	8.20307e-06	-
	EVM0015376	1.91375	3.30047e-07	PF04389:Peptidase family M28
	EVM0004623	1.90859	2.93387e-33	PF00076:RNA recognition motif. (a.k.a. RRM, RBD, or RNP domain)
	novel.1080	1.90794	0.00570418	-
	EVM0007166	1.90647	0.0272206	PF07690:Major Facilitator Superfamily
	EVM0009628	1.90424	7.06179e-36	PF00122:E1-E2 ATPase|PF00690:Cation transporter/ATPase, N-terminus|PF12424:Plasma membrane calcium transporter ATPase C terminal|PF00689:Cation transporting ATPase, C-terminus|PF13246:Cation transport ATPase (P-type)
	EVM0001503	1.90324	0.0426067	PF00651:BTB/POZ domain
	EVM0015459	1.89667	9.06223e-23	PF00155:Aminotransferase class I and II
	EVM0000024	1.89628	8.13988e-05	PF00153:Mitochondrial carrier protein
	EVM0010205	1.8882	3.31624e-15	-
	EVM0003749	1.88728	6.96237e-08	PF00094:von Willebrand factor type D domain|PF01826:Trypsin Inhibitor like cysteine rich domain
	EVM0013434	1.88725	0.023578	PF10328:Serpentine type 7TM GPCR chemoreceptor Srx
	EVM0012309	1.88582	1.60914e-06	-
	novel.977	1.88566	5.12863e-12	PF17917:RNase H-like domain found in reverse transcriptase|PF00665:Integrase core domain|PF17921:Integrase zinc binding domain|PF00078:Reverse transcriptase (RNA-dependent DNA polymerase)|PF17919:RNase H-like domain found in reverse transcriptase
	EVM0011752	1.88482	5.96707e-18	PF07062:Clc-like
	EVM0008678	1.88407	9.81473e-06	-
	EVM0016262	1.88146	8.25399e-25	PF02780:Transketolase, C-terminal domain|PF02779:Transketolase, pyrimidine binding domain|PF00456:Transketolase, thiamine diphosphate binding domain
	EVM0000066	1.87271	2.64916e-21	PF00939:Sodium:sulfate symporter transmembrane region
	EVM0012219	1.87257	6.68642e-14	-
	EVM0005675	1.86471	1.39665e-06	PF07701:Heme NO binding associated|PF01094:Receptor family ligand binding region|PF00211:Adenylate and Guanylate cyclase catalytic domain|PF07714:Protein tyrosine kinase
	EVM0002484	1.86272	5.83823e-14	PF05301:GNAT acetyltransferase, Mec-17
	EVM0007319	1.85966	5.50901e-09	PF13270:Domain of unknown function (DUF4061)
	novel.1017	1.85891	0.00362031	PF10326:Serpentine type 7TM GPCR chemoreceptor Str
	novel.1004	1.85717	0.000191064	-
	EVM0007493	1.85423	2.23262e-05	PF10146:Zinc finger-containing protein
	EVM0005105	1.84829	9.97364e-13	PF07159:Protein of unknown function (DUF1394)|PF05994:Cytoplasmic Fragile-X interacting family
	EVM0017423	1.84796	0.0220902	PF00011:Hsp20/alpha crystallin family
	EVM0008030	1.84718	3.64062e-22	PF00194:Eukaryotic-type carbonic anhydrase
	EVM0013658	1.84685	4.11237e-07	-
	EVM0009842	1.84631	6.93747e-17	PF02376:CUT domain|PF00046:Homeobox domain
	EVM0003221	1.83706	4.44875e-11	PF00105:Zinc finger, C4 type (two domains)|PF00104:Ligand-binding domain of nuclear hormone receptor
	EVM0006934	1.83652	6.59768e-12	PF00104:Ligand-binding domain of nuclear hormone receptor|PF00105:Zinc finger, C4 type (two domains)
	EVM0014012	1.83247	0.00349724	PF00375:Sodium:dicarboxylate symporter family
	EVM0009971	1.83221	1.28456e-36	PF13622:Thioesterase-like superfamily
	EVM0003201	1.82737	0.00588703	PF10324:Serpentine type 7TM GPCR chemoreceptor Srw
	EVM0006571	1.82386	1.36616e-07	PF00092:von Willebrand factor type A domain|PF00059:Lectin C-type domain
	EVM0012411	1.81328	0.00644061	-
	novel.1001	1.8085	0.00142805	PF10318:Serpentine type 7TM GPCR chemoreceptor Srh
	novel.331	1.80657	3.3602e-21	-
	EVM0006834	1.80139	3.24501e-18	PF00011:Hsp20/alpha crystallin family
	EVM0002210	1.7996	0.00010385	-
	EVM0015804	1.78979	5.45377e-28	PF00076:RNA recognition motif. (a.k.a. RRM, RBD, or RNP domain)
	EVM0013407	1.78978	0.0276555	PF00102:Protein-tyrosine phosphatase
	EVM0010532	1.78446	1.50952e-08	PF01591:6-phosphofructo-2-kinase|PF00300:Histidine phosphatase superfamily (branch 1)
	EVM0004923	1.78025	0.00287211	-
	EVM0001982	1.7779	2.75223e-11	PF00179:Ubiquitin-conjugating enzyme
	EVM0005137	1.77059	1.76682e-05	-
	EVM0004846	1.76429	3.7349e-06	PF01593:Flavin containing amine oxidoreductase
	EVM0008319	1.76373	4.75907e-17	PF04142:Nucleotide-sugar transporter
	EVM0000629	1.76244	1.30312e-31	PF00149:Calcineurin-like phosphoesterase
	EVM0010675	1.75714	7.97429e-06	-
	EVM0004978	1.75678	3.45458e-14	-
	EVM0013690	1.75561	2.2938e-15	-
	EVM0016053	1.74954	8.66411e-06	PF07159:Protein of unknown function (DUF1394)
	EVM0006956	1.74716	2.33362e-05	-
	EVM0003013	1.74415	3.62949e-05	PF00069:Protein kinase domain
	EVM0009960	1.74373	0.0477462	PF00651:BTB/POZ domain
	EVM0011985	1.74182	0.0240923	PF08652:RAI1 like PD-(D/E)XK nuclease
	novel.84	1.74131	0.00513439	-
	EVM0012861	1.73573	8.03113e-05	PF11521:C-terminal general transcription factor TFIIE alpha|PF02002:TFIIE alpha subunit
	EVM0006080	1.7348	1.2516e-16	PF01734:Patatin-like phospholipase
	EVM0005019	1.73352	5.9818e-10	-
	EVM0001400	1.73308	0.000818404	PF00271:Helicase conserved C-terminal domain|PF07717:Oligonucleotide/oligosaccharide-binding (OB)-fold|PF04408:Helicase associated domain (HA2)
	EVM0007226	1.73277	1.12845e-10	PF00102:Protein-tyrosine phosphatase
	EVM0016926	1.72725	1.62508e-21	-
	EVM0014283	1.72009	4.9881e-10	-
	EVM0014710	1.71275	0.00228435	-
	EVM0002404	1.69738	0.00340064	-
	EVM0012890	1.69649	0.00139857	PF00059:Lectin C-type domain
	EVM0011033	1.69471	2.10544e-10	-
	EVM0009666	1.69384	0.0012055	PF00245:Alkaline phosphatase
	EVM0004476	1.68482	0.00324875	PF03385:STELLO glycosyltransferases
	EVM0004729	1.68304	3.13927e-44	PF05891:AdoMet dependent proline di-methyltransferase
	EVM0001231	1.68273	2.69224e-44	PF05891:AdoMet dependent proline di-methyltransferase
	EVM0012058	1.67569	0.00869072	-
	EVM0016549	1.6752	0.000563586	PF00011:Hsp20/alpha crystallin family
	EVM0016218	1.6743	1.81169e-05	PF00067:Cytochrome P450
	EVM0009845	1.67334	5.33652e-06	PF00314:Thaumatin family
	EVM0004263	1.6673	4.28992e-12	PF01549:ShK domain-like
	EVM0011866	1.667	9.38929e-14	-
	EVM0002235	1.66592	0.0169948	PF00005:ABC transporter|PF06472:ABC transporter transmembrane region 2
	EVM0001084	1.66121	1.49497e-24	PF00620:RhoGAP domain
	EVM0000368	1.66106	3.97969e-06	PF00248:Aldo/keto reductase family
	EVM0006787	1.65465	4.97051e-12	-
	EVM0010816	1.65345	5.39352e-10	PF00083:Sugar (and other) transporter
	EVM0007411	1.65328	8.25932e-14	PF00982:Glycosyltransferase family 20
	EVM0001644	1.64602	0.0117826	-
	EVM0015833	1.6442	8.05076e-10	PF00001:7 transmembrane receptor (rhodopsin family)
	EVM0009604	1.63733	0.00176104	PF00104:Ligand-binding domain of nuclear hormone receptor|PF00105:Zinc finger, C4 type (two domains)
	EVM0000502	1.63699	0.0238041	PF05978:Ion channel regulatory protein UNC-93
	EVM0000839	1.6351	4.24716e-08	PF01532:Glycosyl hydrolase family 47
	EVM0000064	1.63372	1.10306e-09	PF00992:Troponin
	EVM0008494	1.63225	3.88867e-05	PF10321:Serpentine type 7TM GPCR chemoreceptor Srt
	EVM0014421	1.63119	1.29744e-07	PF00857:Isochorismatase family
	EVM0001841	1.62952	0.0285732	PF10320:Serpentine type 7TM GPCR chemoreceptor Srsx
	EVM0005235	1.62582	1.15546e-08	-
	EVM0000193	1.61594	0.0493095	-
	EVM0007445	1.6122	2.24881e-21	PF00690:Cation transporter/ATPase, N-terminus|PF13246:Cation transport ATPase (P-type)|PF00122:E1-E2 ATPase|PF00689:Cation transporting ATPase, C-terminus|PF12424:Plasma membrane calcium transporter ATPase C terminal|PF08282:haloacid dehalogenase-like hydrolase
	EVM0012980	1.61141	0.00136214	PF07714:Protein tyrosine kinase
	EVM0010113	1.60893	8.69082e-29	PF00383:Cytidine and deoxycytidylate deaminase zinc-binding region
	EVM0012732	1.60068	0.0105512	PF01746:tRNA (Guanine-1)-methyltransferase
	EVM0012104	1.5911	3.82703e-06	PF10324:Serpentine type 7TM GPCR chemoreceptor Srw
	EVM0013256	1.58497	5.53552e-29	PF01151:GNS1/SUR4 family
	EVM0016308	1.58342	5.20256e-13	PF00595:PDZ domain (Also known as DHR or GLGF)|PF00564:PB1 domain
	EVM0001591	1.57777	0.043811	-
	novel.818	1.57502	0.000520875	-
	EVM0010575	1.57474	1.87e-18	-
	EVM0001420	1.57026	0.00144607	-
	EVM0007592	1.56954	4.10163e-10	PF12062:heparan sulfate-N-deacetylase|PF00685:Sulfotransferase domain
	EVM0005732	1.56513	0.000645642	PF07714:Protein tyrosine kinase|PF00211:Adenylate and Guanylate cyclase catalytic domain
	EVM0011014	1.56246	0.0328615	PF01484:Nematode cuticle collagen N-terminal domain|PF01391:Collagen triple helix repeat (20 copies)
	EVM0004731	1.56091	0.00195653	PF02460:Patched family
	EVM0010479	1.55797	7.24125e-13	PF00178:Ets-domain
	EVM0009476	1.55506	4.69223e-20	PF01842:ACT domain|PF00351:Biopterin-dependent aromatic amino acid hydroxylase
	EVM0008872	1.55401	7.44338e-05	-
	EVM0008743	1.54992	0.0491373	PF00107:Zinc-binding dehydrogenase|PF08240:Alcohol dehydrogenase GroES-like domain
	EVM0008405	1.54693	3.49373e-08	-
	EVM0011873	1.54389	3.37998e-14	PF15903:Filopodia upregulated, FAM65
	EVM0013391	1.54239	4.5124e-07	PF04678:Mitochondrial calcium uniporter
	EVM0013062	1.54235	0.00830955	PF02460:Patched family
	EVM0006232	1.54034	7.98982e-05	PF13445:RING-type zinc-finger
	EVM0000180	1.53902	1.1233e-07	PF10996:Beta-Casp domain|PF16661:Metallo-beta-lactamase superfamily domain|PF07521:Zn-dependent metallo-hydrolase RNA specificity domain
	EVM0010216	1.53889	7.76053e-07	PF01399:PCI domain
	EVM0017042	1.5364	7.41441e-11	PF00270:DEAD/DEAH box helicase|PF00271:Helicase conserved C-terminal domain
	EVM0004339	1.5351	2.59046e-07	PF00104:Ligand-binding domain of nuclear hormone receptor|PF03125:C. elegans Sre G protein-coupled chemoreceptor|PF00105:Zinc finger, C4 type (two domains)
	EVM0006214	1.53508	4.99653e-06	PF02737:3-hydroxyacyl-CoA dehydrogenase, NAD binding domain|PF00725:3-hydroxyacyl-CoA dehydrogenase, C-terminal domain
	EVM0014316	1.53204	0.0354265	-
	EVM0003468	1.52775	7.80341e-06	-
	EVM0016757	1.52706	0.0139407	PF01153:Glypican
	EVM0016280	1.5246	1.13929e-13	-
	EVM0012677	1.52225	0.00148114	PF10324:Serpentine type 7TM GPCR chemoreceptor Srw
	EVM0002775	1.52208	2.66826e-08	PF00250:Forkhead domain
	EVM0017018	1.51308	1.49958e-20	PF05823:Nematode fatty acid retinoid binding protein (Gp-FAR-1)
	EVM0001877	1.51222	4.04596e-16	-
	EVM0006795	1.51058	4.47433e-13	PF05827:Vacuolar ATP synthase subunit S1 (ATP6S1)
	EVM0009337	1.5077	0.0204015	PF07572:Bucentaur or craniofacial development
	EVM0013582	1.50656	0.0113598	PF10318:Serpentine type 7TM GPCR chemoreceptor Srh
	EVM0017361	1.50587	0.0122192	PF02931:Neurotransmitter-gated ion-channel ligand binding domain|PF01764:Lipase (class 3)
	EVM0007401	1.50453	7.08215e-05	PF03125:C. elegans Sre G protein-coupled chemoreceptor
	EVM0011858	1.50292	2.52424e-06	PF00664:ABC transporter transmembrane region|PF00005:ABC transporter
	EVM0003666	1.49548	1.06125e-08	PF00202:Aminotransferase class-III
	novel.673	1.49387	3.23333e-08	-
	EVM0000527	1.48808	8.63573e-07	PF00412:LIM domain
	novel.840	1.48642	0.00944341	-
	EVM0002453	1.48305	1.78965e-07	PF02194:PXA domain|PF00615:Regulator of G protein signaling domain|PF08628:Sorting nexin C terminal|PF00787:PX domain
	EVM0002701	1.48095	1.80266e-13	PF07814:Wings apart-like protein regulation of heterochromatin
	EVM0010436	1.47732	4.45039e-07	-
	EVM0013631	1.47604	1.03037e-08	-
	EVM0013369	1.47542	0.0470029	PF00230:Major intrinsic protein
	EVM0009457	1.47114	1.5106e-09	PF04083:Partial alpha/beta-hydrolase lipase region
	EVM0010448	1.46915	0.0150798	-
	EVM0006557	1.46805	0.0163595	PF00501:AMP-binding enzyme|PF13193:AMP-binding enzyme C-terminal domain
	EVM0014518	1.46469	0.00593571	PF02214:BTB/POZ domain
	EVM0011765	1.46395	0.0340375	PF00059:Lectin C-type domain
	EVM0015544	1.46056	5.30115e-09	-
	EVM0015389	1.45684	4.09689e-05	-
	EVM0014017	1.45622	0.000429463	-
	EVM0008203	1.45508	1.59925e-11	PF03006:Haemolysin-III related
	EVM0001781	1.45423	1.25921e-14	PF01674:Lipase (class 2)
	EVM0005664	1.44863	8.9277e-14	-
	EVM0002718	1.4474	2.95975e-14	-
	EVM0007827	1.44655	0.0472676	PF00001:7 transmembrane receptor (rhodopsin family)
	EVM0014713	1.44611	2.01538e-11	PF00225:Kinesin motor domain
	EVM0014197	1.4444	4.71318e-24	-
	EVM0002009	1.44344	6.74832e-06	PF02078:Synapsin, N-terminal domain|PF02750:Synapsin, ATP binding domain
	EVM0006224	1.44287	5.27198e-07	PF00248:Aldo/keto reductase family
	EVM0008515	1.43841	0.000474953	PF00307:Calponin homology (CH) domain
	EVM0008093	1.43542	0.0213042	PF00105:Zinc finger, C4 type (two domains)|PF00104:Ligand-binding domain of nuclear hormone receptor
	EVM0002423	1.43078	0.000163841	PF10239:Protein of unknown function (DUF2465)
	EVM0013526	1.43016	6.32924e-07	PF09730:Microtubule-associated protein Bicaudal-D
	EVM0004983	1.4296	7.24125e-13	PF01733:Nucleoside transporter
	EVM0005632	1.42675	1.40532e-06	PF01145:SPFH domain / Band 7 family
	EVM0001492	1.42636	0.000151095	PF00651:BTB/POZ domain
	EVM0003137	1.42563	0.0209605	-
	EVM0016769	1.42253	0.00432315	PF00102:Protein-tyrosine phosphatase
	EVM0007122	1.41925	5.93573e-07	PF02911:Formyl transferase, C-terminal domain|PF00551:Formyl transferase|PF00171:Aldehyde dehydrogenase family
	EVM0000057	1.41745	0.0179336	PF00102:Protein-tyrosine phosphatase
	EVM0004091	1.41623	0.00121773	PF00702:haloacid dehalogenase-like hydrolase
	EVM0004911	1.41412	0.000498402	PF03227:Gamma interferon inducible lysosomal thiol reductase (GILT)
	EVM0001392	1.41375	4.76549e-07	PF00587:tRNA synthetase class II core domain (G, H, P, S and T)
	novel.546	1.40756	5.58649e-05	-
	EVM0005648	1.40405	1.56988e-06	-
	EVM0010260	1.40361	1.47366e-08	PF07062:Clc-like
	EVM0001280	1.40236	0.00577984	-
	EVM0012395	1.40049	0.0269795	-
	EVM0005452	1.39973	3.63053e-09	-
	EVM0005036	1.39883	0.00669178	-
	EVM0013007	1.3953	2.78701e-05	-
	EVM0012791	1.39164	1.15699e-08	PF00621:RhoGEF domain
	EVM0009335	1.39049	0.00198085	-
	EVM0006611	1.38856	2.67094e-06	-
	EVM0015595	1.38703	0.0268205	PF00059:Lectin C-type domain
	EVM0014660	1.38589	8.78917e-06	PF00282:Pyridoxal-dependent decarboxylase conserved domain
	EVM0000019	1.38501	0.0336622	PF01549:ShK domain-like
	EVM0000094	1.38458	0.00119809	PF07885:Ion channel
	EVM0001748	1.38443	7.72736e-18	PF09298:Fumarylacetoacetase N-terminal|PF01557:Fumarylacetoacetate (FAA) hydrolase family
	EVM0005999	1.38074	4.92454e-11	-
	novel.164	1.37813	0.0111535	-
	EVM0012292	1.37708	0.0159755	PF01697:Glycosyltransferase family 92
	EVM0011722	1.37626	0.0136411	-
	EVM0006544	1.3733	0.000717638	PF10326:Serpentine type 7TM GPCR chemoreceptor Str|PF01221:Dynein light chain type 1
	EVM0009190	1.37085	3.52199e-06	PF03134:TB2/DP1, HVA22 family
	EVM0001744	1.36826	3.95181e-28	PF03006:Haemolysin-III related
	EVM0014499	1.36531	0.0337131	PF00083:Sugar (and other) transporter
	EVM0003290	1.36457	5.23085e-06	-
	EVM0007661	1.36354	1.35781e-17	-
	novel.30	1.36155	0.00582589	PF02931:Neurotransmitter-gated ion-channel ligand binding domain
	EVM0006675	1.36147	0.00474036	PF00042:Globin
	EVM0001768	1.3583	5.25824e-06	-
	EVM0016452	1.35738	7.29898e-10	PF00025:ADP-ribosylation factor family
	EVM0011285	1.35184	1.20176e-09	PF15936:Domain of unknown function (DUF4749)|PF00412:LIM domain
	EVM0014550	1.35098	2.47885e-26	PF00791:ZU5 domain|PF13637:Ankyrin repeats (many copies)|PF12796:Ankyrin repeats (3 copies)|PF00531:Death domain
	EVM0012174	1.35081	6.7685e-06	PF00704:Glycosyl hydrolases family 18|PF01476:LysM domain|PF05938:Plant self-incompatibility protein S1
	EVM0016610	1.3498	2.74072e-07	-
	EVM0000078	1.3497	1.85224e-06	-
	EVM0000271	1.34814	0.00460123	PF00929:Exonuclease
	EVM0005668	1.34786	1.37168e-08	-
	EVM0013194	1.34575	4.97561e-06	PF00393:6-phosphogluconate dehydrogenase, C-terminal domain|PF03446:NAD binding domain of 6-phosphogluconate dehydrogenase
	EVM0016917	1.34569	0.00111559	PF03299:Transcription factor AP-2
	EVM0014998	1.34372	5.39374e-05	PF00149:Calcineurin-like phosphoesterase
	EVM0004149	1.34346	0.0129507	PF02931:Neurotransmitter-gated ion-channel ligand binding domain
	EVM0015438	1.34104	2.5923e-07	PF00090:Thrombospondin type 1 domain
	EVM0004530	1.338	0.00755495	-
	EVM0016975	1.33559	2.61888e-08	-
	EVM0004597	1.33399	2.05506e-05	-
	EVM0011571	1.33078	4.26994e-10	PF00100:Zona pellucida-like domain
	EVM0005077	1.32787	0.0388297	-
	EVM0004212	1.32608	4.1818e-10	PF00046:Homeobox domain
	EVM0003625	1.32409	1.83608e-18	PF00514:Armadillo/beta-catenin-like repeat|PF00041:Fibronectin type III domain
	EVM0015500	1.32219	0.0260911	PF10234:Clusterin-associated protein-1
	EVM0012640	1.31697	1.55278e-13	PF00105:Zinc finger, C4 type (two domains)
	EVM0005473	1.31362	7.0321e-11	-
	EVM0009336	1.31361	0.00166751	PF10326:Serpentine type 7TM GPCR chemoreceptor Str
	EVM0014822	1.31229	8.53317e-06	PF01546:Peptidase family M20/M25/M40|PF07687:Peptidase dimerisation domain
	EVM0003423	1.31107	8.7463e-05	-
	EVM0014840	1.31045	2.77409e-05	-
	EVM0001403	1.30944	3.6821e-10	PF07062:Clc-like
	EVM0003400	1.30915	0.0135387	-
	EVM0014340	1.30562	0.0497495	PF01757:Acyltransferase family
	EVM0007729	1.2981	0.00100981	PF05978:Ion channel regulatory protein UNC-93
	EVM0016143	1.29195	0.00684846	PF00069:Protein kinase domain
	EVM0006193	1.29129	0.0113657	PF01633:Choline/ethanolamine kinase
	novel.1081	1.28808	1.8808e-13	-
	EVM0012866	1.28749	8.02547e-05	PF13499:EF-hand domain pair
	EVM0001990	1.28656	8.63573e-07	-
	EVM0016150	1.28581	2.31424e-08	PF05577:Serine carboxypeptidase S28
	EVM0002515	1.28572	1.66123e-07	PF14534:Domain of unknown function (DUF4440)
	EVM0005651	1.28551	8.21532e-07	PF00022:Actin
	EVM0000916	1.28343	5.7045e-08	PF03079:ARD/ARD' family
	EVM0006502	1.28243	1.38303e-07	PF00291:Pyridoxal-phosphate dependent enzyme
	EVM0010602	1.28207	0.000222991	PF00194:Eukaryotic-type carbonic anhydrase
	EVM0008531	1.28193	0.0119605	-
	EVM0003260	1.28191	6.61119e-11	PF12509:Protein of unknown function (DUF3715)
	EVM0009565	1.27783	0.0286878	-
	EVM0002485	1.27631	0.000193522	PF00982:Glycosyltransferase family 20
	EVM0011150	1.2752	3.17894e-08	-
	EVM0012628	1.27477	0.000450955	PF02036:SCP-2 sterol transfer family|PF01145:SPFH domain / Band 7 family
	novel.790	1.27382	6.58656e-05	-
	EVM0007470	1.27317	2.30513e-10	-
	EVM0001751	1.27251	9.84382e-09	PF07690:Major Facilitator Superfamily
	novel.888	1.26985	9.99243e-18	-
	EVM0004283	1.26791	2.93194e-16	PF03820:Tricarboxylate carrier
	EVM0013141	1.26632	1.88365e-19	PF03226:Yippee zinc-binding/DNA-binding /Mis18, centromere assembly
	novel.99	1.26498	7.45672e-08	PF00402:Calponin family repeat
	EVM0006654	1.26473	0.0295704	PF00059:Lectin C-type domain
	EVM0013166	1.26466	3.70232e-05	-
	EVM0013871	1.26391	3.57911e-18	PF02779:Transketolase, pyrimidine binding domain|PF02780:Transketolase, C-terminal domain
	EVM0013022	1.26289	2.35437e-15	PF01151:GNS1/SUR4 family
	EVM0015577	1.26042	0.0187508	PF01484:Nematode cuticle collagen N-terminal domain|PF01391:Collagen triple helix repeat (20 copies)
	EVM0004300	1.25724	0.020567	PF03016:Exostosin family
	EVM0011648	1.24956	2.29185e-06	-
	EVM0006983	1.24898	4.62663e-10	-
	EVM0015079	1.24678	0.00573188	PF00083:Sugar (and other) transporter
	EVM0004975	1.24503	0.00720981	PF02902:Ulp1 protease family, C-terminal catalytic domain
	EVM0014180	1.24441	7.74311e-06	PF01391:Collagen triple helix repeat (20 copies)|PF01484:Nematode cuticle collagen N-terminal domain
	EVM0009649	1.24434	0.000260673	PF00071:Ras family
	EVM0015528	1.2442	1.2694e-10	-
	EVM0011920	1.2441	0.000111124	PF06653:Tight junction protein, Claudin-like
	EVM0016904	1.24029	1.93781e-12	PF01425:Amidase
	EVM0000432	1.23815	0.000134035	PF08616:Stabilization of polarity axis
	EVM0015922	1.23747	8.76624e-05	-
	EVM0013165	1.23202	3.09673e-05	-
	EVM0002846	1.2317	2.97853e-17	-
	EVM0002595	1.22954	0.00124871	PF15625:CC2D2A N-terminal C2 domain|PF00168:C2 domain
	EVM0005431	1.22873	0.000151383	PF07522:DNA repair metallo-beta-lactamase
	EVM0003763	1.2269	0.00506106	-
	EVM0000091	1.22672	0.0147613	PF13344:Haloacid dehalogenase-like hydrolase|PF13242:HAD-hyrolase-like
	EVM0012537	1.22436	1.74894e-05	PF07904:Chromatin modification-related protein EAF7
	EVM0014528	1.22308	1.20858e-05	PF00177:Ribosomal protein S7p/S5e
	novel.26	1.22185	0.000373037	-
	EVM0009940	1.22127	0.000147387	PF07910:Peptidase family C78
	EVM0007912	1.22002	0.00321051	PF07714:Protein tyrosine kinase
	EVM0001630	1.21794	0.0286878	-
	EVM0014513	1.21702	0.0426251	PF01062:Bestrophin, RFP-TM, chloride channel
	EVM0006538	1.2165	0.0451896	-
	EVM0006225	1.21629	8.34946e-08	PF14688:Domain of unknown function (DUF4461)|PF14687:Domain of unknown function (DUF4460)
	novel.128	1.21385	0.0170405	-
	EVM0008501	1.21299	2.09493e-07	-
	novel.549	1.21181	0.0101837	-
	novel.544	1.21116	0.000182012	-
	EVM0012071	1.21039	7.91439e-12	-
	EVM0016507	1.20907	0.00020227	PF07728:AAA domain (dynein-related subfamily)|PF12774:Hydrolytic ATP binding site of dynein motor region D1|PF12777:Microtubule-binding stalk of dynein motor|PF12781:ATP-binding dynein motor region D5|PF12775:P-loop containing dynein motor region D3|PF03028:Dynein heavy chain and region D6 of dynein motor|PF12780:P-loop containing dynein motor region D4
	EVM0013037	1.20802	3.43183e-05	PF07914:Protein of unknown function (DUF1679)
	EVM0013521	1.20799	0.000144295	PF07690:Major Facilitator Superfamily
	EVM0003172	1.20795	8.42427e-06	PF00520:Ion transport protein|PF00027:Cyclic nucleotide-binding domain
	EVM0009015	1.20516	0.00432452	PF00583:Acetyltransferase (GNAT) family
	EVM0004046	1.2018	4.27594e-07	PF07690:Major Facilitator Superfamily
	EVM0006683	1.20152	1.62482e-07	-
	EVM0005987	1.20027	0.00015944	PF00188:Cysteine-rich secretory protein family
	EVM0005057	1.19798	0.0286614	-
	EVM0014572	1.19732	0.0243709	PF13087:AAA domain
	EVM0008086	1.19726	2.79912e-09	PF03488:Nematode insulin-related peptide beta type
	EVM0010949	1.19681	5.44966e-06	PF00168:C2 domain|PF07002:Copine
	EVM0005956	1.19441	1.68911e-06	PF05180:DNL zinc finger
	EVM0007895	1.19314	1.88983e-08	-
	EVM0008255	1.1914	1.7189e-06	PF00071:Ras family
	EVM0007280	1.18808	3.021e-07	PF03098:Animal haem peroxidase
	EVM0004302	1.18187	0.000131461	PF06462:Propeller
	EVM0016727	1.18069	7.93188e-06	PF01490:Transmembrane amino acid transporter protein
	EVM0016670	1.18006	1.91649e-06	PF10456:WASP-binding domain of Sorting nexin protein|PF00787:PX domain
	EVM0010820	1.17906	1.1125e-05	PF02931:Neurotransmitter-gated ion-channel ligand binding domain|PF02932:Neurotransmitter-gated ion-channel transmembrane region
	EVM0006848	1.17824	9.23733e-09	PF01764:Lipase (class 3)
	EVM0015683	1.17746	5.00583e-07	PF00320:GATA zinc finger
	EVM0002974	1.17663	1.23302e-10	PF02545:Maf-like protein
	EVM0000538	1.17516	0.0319202	-
	EVM0003554	1.174	2.43057e-12	PF00104:Ligand-binding domain of nuclear hormone receptor|PF00105:Zinc finger, C4 type (two domains)
	EVM0015844	1.17377	3.00378e-09	PF01553:Acyltransferase
	EVM0009832	1.1731	3.00125e-07	-
	EVM0013060	1.17305	4.17004e-05	-
	EVM0006688	1.1729	3.86931e-07	PF14443:DBC1|PF14444:S1-like
	EVM0004405	1.1715	1.87929e-05	-
	EVM0012968	1.17132	0.00635421	PF03166:MH2 domain
	EVM0013284	1.17116	0.000241063	PF12317:Intraflagellar transport complex B protein 46 C terminal
	EVM0010351	1.16857	2.21402e-15	-
	EVM0004010	1.1685	1.16973e-05	PF00324:Amino acid permease|PF01391:Collagen triple helix repeat (20 copies)|PF01484:Nematode cuticle collagen N-terminal domain|PF03522:Solute carrier family 12
	EVM0016246	1.16822	0.0153454	-
	EVM0010177	1.16756	1.47716e-05	-
	EVM0001780	1.16742	1.8375e-13	PF00208:Glutamate/Leucine/Phenylalanine/Valine dehydrogenase|PF02812:Glu/Leu/Phe/Val dehydrogenase, dimerisation domain
	EVM0002481	1.16718	2.05311e-11	PF05019:Coenzyme Q (ubiquinone) biosynthesis protein Coq4
	EVM0008149	1.16694	9.44501e-07	PF00626:Gelsolin repeat
	EVM0016915	1.16666	2.98511e-06	-
	EVM0008013	1.16251	3.8492e-08	PF03227:Gamma interferon inducible lysosomal thiol reductase (GILT)
	EVM0001164	1.1622	0.00376422	-
	EVM0008794	1.15816	7.48239e-13	PF00484:Carbonic anhydrase
	EVM0012822	1.15711	2.9234e-05	PF01062:Bestrophin, RFP-TM, chloride channel
	novel.834	1.15537	0.0430767	-
	EVM0002315	1.15505	0.000643039	PF00271:Helicase conserved C-terminal domain|PF00270:DEAD/DEAH box helicase
	novel.287	1.15134	0.00170089	-
	EVM0011379	1.14828	0.0219226	-
	EVM0016743	1.14651	2.33883e-06	-
	EVM0011844	1.14549	0.0431261	-
	EVM0005939	1.14542	0.000121714	PF00083:Sugar (and other) transporter
	EVM0003171	1.14536	0.000421177	PF00011:Hsp20/alpha crystallin family
	EVM0002032	1.14391	0.00114506	-
	EVM0007962	1.14247	0.000160503	-
	EVM0006911	1.1422	2.21794e-13	PF00026:Eukaryotic aspartyl protease
	EVM0012256	1.13946	0.00122094	-
	novel.145	1.13905	0.0463079	PF03820:Tricarboxylate carrier
	EVM0008609	1.13758	5.72939e-05	-
	EVM0012927	1.13706	0.0283033	PF01733:Nucleoside transporter
	EVM0004515	1.13527	7.97768e-07	-
	EVM0013672	1.13355	4.78931e-11	PF00999:Sodium/hydrogen exchanger family
	EVM0000210	1.13156	6.60485e-14	PF00171:Aldehyde dehydrogenase family
	novel.68	1.13122	1.68911e-06	PF02798:Glutathione S-transferase, N-terminal domain|PF14497:Glutathione S-transferase, C-terminal domain
	EVM0008827	1.13115	2.35244e-08	-
	EVM0004437	1.12989	1.18013e-07	PF00069:Protein kinase domain
	EVM0003134	1.12638	0.000560154	PF02181:Formin Homology 2 Domain
	EVM0003102	1.12526	2.36495e-06	PF01658:Myo-inositol-1-phosphate synthase|PF07994:Myo-inositol-1-phosphate synthase
	EVM0017338	1.12461	8.63504e-05	PF01553:Acyltransferase
	EVM0009081	1.12388	0.000390134	-
	EVM0008991	1.1236	0.000104582	PF03489:Saposin-like type B, region 2
	EVM0016214	1.12291	3.34471e-12	PF00795:Carbon-nitrogen hydrolase
	EVM0005485	1.12107	2.01915e-05	-
	EVM0009559	1.1178	0.0202803	PF13242:HAD-hyrolase-like|PF13344:Haloacid dehalogenase-like hydrolase
	EVM0000062	1.1175	9.69722e-06	PF01432:Peptidase family M3
	EVM0000394	1.11713	0.0331175	-
	EVM0017355	1.11676	1.55732e-11	PF00085:Thioredoxin|PF04777:Erv1 / Alr family
	EVM0017125	1.11541	6.83078e-15	PF00955:HCO3- transporter family|PF07565:Band 3 cytoplasmic domain
	EVM0016711	1.11054	6.4932e-13	PF00505:HMG (high mobility group) box
	EVM0009114	1.10889	0.000141417	PF01062:Bestrophin, RFP-TM, chloride channel
	EVM0009834	1.10844	2.64203e-08	PF10357:Domain of Kin17 curved DNA-binding protein
	EVM0012318	1.10715	4.58287e-06	PF00478:IMP dehydrogenase / GMP reductase domain
	EVM0003804	1.10714	0.000319984	-
	EVM0004157	1.10694	3.17714e-11	PF01437:Plexin repeat|PF01833:IPT/TIG domain|PF01403:Sema domain|PF08337:Plexin cytoplasmic RasGAP domain
	EVM0002534	1.10616	1.96577e-09	PF00185:Aspartate/ornithine carbamoyltransferase, Asp/Orn binding domain|PF02786:Carbamoyl-phosphate synthase L chain, ATP binding domain|PF02787:Carbamoyl-phosphate synthetase large chain, oligomerisation domain|PF02729:Aspartate/ornithine carbamoyltransferase, carbamoyl-P binding domain|PF02142:MGS-like domain|PF00117:Glutamine amidotransferase class-I|PF01979:Amidohydrolase family|PF00988:Carb…
	EVM0009520	1.10562	3.62205e-05	PF00026:Eukaryotic aspartyl protease
	EVM0004351	1.10513	6.96584e-08	-
	EVM0001756	1.1048	0.000119317	PF15907:Integrin-alpha FG-GAP repeat-containing protein 2
	EVM0006256	1.10122	0.000213021	PF00095:WAP-type (Whey Acidic Protein) 'four-disulfide core'|PF01826:Trypsin Inhibitor like cysteine rich domain|PF00080:Copper/zinc superoxide dismutase (SODC)
	EVM0008175	1.10107	0.0499071	-
	novel.665	1.1002	0.00951702	-
	EVM0012317	1.09983	5.65723e-07	PF04145:Ctr copper transporter family
	EVM0009155	1.09953	0.0110086	PF13905:Thioredoxin-like
	EVM0008084	1.09952	0.000155494	PF00651:BTB/POZ domain
	EVM0002741	1.0994	8.17821e-14	PF10853:Protein of unknown function (DUF2650)|PF00011:Hsp20/alpha crystallin family
	EVM0011358	1.09862	0.00383587	PF03097:BRO1-like domain
	novel.151	1.09785	0.00787037	-
	EVM0012106	1.09656	6.92311e-05	-
	EVM0000160	1.09649	0.0393225	-
	EVM0008293	1.09597	4.52348e-10	-
	EVM0006404	1.09591	0.00120802	-
	EVM0001899	1.09425	1.43392e-06	PF01234:NNMT/PNMT/TEMT family
	EVM0006124	1.09132	0.0040373	PF03385:STELLO glycosyltransferases
	EVM0006733	1.0912	2.32448e-22	PF00291:Pyridoxal-phosphate dependent enzyme
	EVM0003353	1.09072	1.57708e-07	-
	EVM0016217	1.09033	0.0497807	-
	EVM0002057	1.09008	1.85806e-05	PF17172:Glutathione S-transferase N-terminal domain|PF17171:Glutathione S-transferase, C-terminal domain
	EVM0010680	1.08977	0.0201145	PF00751:DM DNA binding domain
	EVM0015120	1.08893	1.29481e-10	PF00621:RhoGEF domain
	EVM0007823	1.08629	9.74758e-13	-
	EVM0004239	1.08586	1.07927e-05	PF03489:Saposin-like type B, region 2
	EVM0000477	1.08468	6.32924e-07	-
	EVM0006647	1.08429	0.0486701	PF00014:Kunitz/Bovine pancreatic trypsin inhibitor domain
	EVM0011875	1.08297	0.00134058	-
	EVM0006250	1.08227	1.07283e-16	PF00041:Fibronectin type III domain|PF13882:Bravo-like intracellular region|PF13927:Immunoglobulin domain|PF07679:Immunoglobulin I-set domain
	EVM0005315	1.08166	4.91226e-06	-
	EVM0015731	1.08067	0.0294149	PF00412:LIM domain|PF00046:Homeobox domain
	EVM0010248	1.0794	2.18504e-06	PF14604:Variant SH3 domain|PF00018:SH3 domain|PF00621:RhoGEF domain
	EVM0017635	1.07917	1.3906e-08	PF12796:Ankyrin repeats (3 copies)|PF00018:SH3 domain
	EVM0005195	1.0791	1.87047e-13	PF00271:Helicase conserved C-terminal domain|PF08880:QLQ|PF07529:HSA|PF14619:Snf2-ATP coupling, chromatin remodelling complex|PF00439:Bromodomain|PF07533:BRK domain|PF00176:SNF2 family N-terminal domain
	EVM0003768	1.07868	3.78113e-20	PF01044:Vinculin family
	EVM0012637	1.07809	0.000318012	PF07947:YhhN family
	novel.839	1.07756	0.00207064	-
	EVM0004841	1.07579	5.03729e-08	PF09379:FERM N-terminal domain|PF00595:PDZ domain (Also known as DHR or GLGF)|PF00373:FERM central domain|PF09380:FERM C-terminal PH-like domain
	EVM0014527	1.07574	0.000258885	PF02931:Neurotransmitter-gated ion-channel ligand binding domain|PF02932:Neurotransmitter-gated ion-channel transmembrane region
	novel.509	1.07511	0.0286368	-
	EVM0004012	1.07503	0.0105737	PF00135:Carboxylesterase family
	EVM0008350	1.07473	0.000640043	PF02932:Neurotransmitter-gated ion-channel transmembrane region|PF02931:Neurotransmitter-gated ion-channel ligand binding domain
	EVM0011666	1.0745	0.000995546	-
	EVM0010810	1.07415	9.12361e-06	PF03189:Otopetrin
	EVM0006953	1.07295	2.44428e-05	PF00856:SET domain
	EVM0000891	1.07257	2.43929e-09	PF00071:Ras family
	EVM0008521	1.07121	1.51244e-09	-
	EVM0007386	1.07015	3.79424e-09	PF00194:Eukaryotic-type carbonic anhydrase
	EVM0008666	1.07013	0.0103531	-
	EVM0000946	1.06806	1.62646e-17	PF00782:Dual specificity phosphatase, catalytic domain
	EVM0002818	1.06721	0.000310762	PF01467:Cytidylyltransferase-like
	EVM0008862	1.06546	1.85977e-09	-
	EVM0016142	1.06319	0.0126994	PF00625:Guanylate kinase
	novel.59	1.06142	0.00283979	-
	EVM0000765	1.06034	1.12827e-06	-
	EVM0009804	1.05957	0.00244011	PF00651:BTB/POZ domain
	EVM0008624	1.05926	0.0470029	PF16363:GDP-mannose 4,6 dehydratase
	EVM0004675	1.05896	0.0176166	-
	EVM0004027	1.05792	0.000990674	-
	EVM0005039	1.05791	6.66887e-07	PF07679:Immunoglobulin I-set domain
	EVM0000442	1.05714	0.00103166	PF01549:ShK domain-like
	EVM0007619	1.05647	0.000100058	PF01156:Inosine-uridine preferring nucleoside hydrolase
	EVM0016161	1.05634	9.18265e-08	-
	EVM0012893	1.05623	1.7137e-10	PF00587:tRNA synthetase class II core domain (G, H, P, S and T)|PF02403:Seryl-tRNA synthetase N-terminal domain
	novel.652	1.05609	0.0426067	PF00782:Dual specificity phosphatase, catalytic domain
	EVM0012484	1.05587	1.90443e-05	PF00650:CRAL/TRIO domain
	EVM0009470	1.05212	0.00039994	PF01060:Transthyretin-like family
	EVM0009145	1.05172	0.0181761	PF00651:BTB/POZ domain
	EVM0012900	1.0504	0.0177049	PF01145:SPFH domain / Band 7 family
	EVM0001804	1.04999	0.000640969	PF00685:Sulfotransferase domain
	EVM0008645	1.04777	0.0210465	PF07714:Protein tyrosine kinase
	EVM0001258	1.04327	6.50404e-06	PF02138:Beige/BEACH domain|PF14844:PH domain associated with Beige/BEACH|PF01363:FYVE zinc finger
	EVM0007935	1.04294	0.013793	-
	EVM0009930	1.04271	0.0119794	PF05705:Eukaryotic protein of unknown function (DUF829)
	EVM0000100	1.04225	0.000512057	-
	novel.70	1.04214	0.00454582	PF00201:UDP-glucoronosyl and UDP-glucosyl transferase
	EVM0011504	1.03881	0.03115	PF01553:Acyltransferase
	EVM0006984	1.03832	8.66235e-06	-
	EVM0006113	1.03819	1.18449e-07	PF00149:Calcineurin-like phosphoesterase
	EVM0004341	1.03714	1.66576e-07	PF01363:FYVE zinc finger
	EVM0011081	1.03658	0.0177049	-
	EVM0012166	1.035	0.00517249	PF00049:Insulin/IGF/Relaxin family
	novel.213	1.03322	3.73307e-05	-
	EVM0017267	1.03316	3.02452e-05	PF00001:7 transmembrane receptor (rhodopsin family)
	EVM0002471	1.03282	0.000498381	PF01663:Type I phosphodiesterase / nucleotide pyrophosphatase
	EVM0008709	1.03145	0.0323556	PF10320:Serpentine type 7TM GPCR chemoreceptor Srsx
	EVM0005120	1.03012	0.000392451	PF00999:Sodium/hydrogen exchanger family
	EVM0015877	1.02967	2.02475e-05	PF00001:7 transmembrane receptor (rhodopsin family)
	EVM0004282	1.02897	1.44301e-05	-
	EVM0003941	1.02736	0.0192329	-
	EVM0010967	1.02701	0.0115491	-
	EVM0008465	1.02417	3.60471e-07	-
	EVM0014185	1.02166	0.000384393	PF08144:CPL (NUC119) domain
	EVM0002646	1.01886	4.01116e-05	-
	EVM0010444	1.01388	0.000954614	PF12906:RING-variant domain
	EVM0011407	1.0138	7.71333e-07	PF17172:Glutathione S-transferase N-terminal domain|PF17171:Glutathione S-transferase, C-terminal domain
	EVM0005868	1.01296	0.0227556	PF00067:Cytochrome P450
	EVM0003347	1.01156	5.27198e-07	PF00083:Sugar (and other) transporter
	EVM0001776	1.01083	1.15722e-05	PF00171:Aldehyde dehydrogenase family
	EVM0015488	1.00665	8.48388e-05	-
	EVM0000490	1.00603	6.37841e-05	PF00702:haloacid dehalogenase-like hydrolase|PF00122:E1-E2 ATPase
	EVM0002921	1.00562	5.28381e-05	PF15802:DDB1- and CUL4-associated factor 17
	EVM0003859	1.00229	0.00539714	-
	EVM0007686	1.00198	4.92196e-05	PF07679:Immunoglobulin I-set domain|PF13927:Immunoglobulin domain|PF13855:Leucine rich repeat
	EVM0007086	1.00126	0.0200698	PF05219:DREV methyltransferase
	EVM0008669	1.00094	1.2542e-06	PF15313:Hexamethylene bis-acetamide-inducible protein
	EVM0012021	1.00072	3.63859e-15	-
773 Down-regulated DEGs
	EVM0004658	-7.88971	1.42797e-08	PF01060:Transthyretin-like family
	EVM0001645	-7.482	1.34611e-08	-
	EVM0011594	-7.20582	8.16898e-08	PF01484:Nematode cuticle collagen N-terminal domain|PF01391:Collagen triple helix repeat (20 copies)
	EVM0000011	-7.10591	8.46662e-07	PF03227:Gamma interferon inducible lysosomal thiol reductase (GILT)
	EVM0012991	-6.82144	4.66673e-06	PF00059:Lectin C-type domain
	EVM0005991	-6.7735	6.42494e-05	PF01391:Collagen triple helix repeat (20 copies)|PF01484:Nematode cuticle collagen N-terminal domain
	EVM0003610	-6.06027	1.95479e-35	-
	EVM0011334	-6.01667	0.0038218	PF04155:Ground-like domain
	EVM0007076	-6.00679	0.000301429	PF02886:LBP / BPI / CETP family, C-terminal domain
	EVM0015310	-5.93315	0.000379892	PF16065:Domain of unknown function (DUF4807)
	EVM0007693	-5.74449	0.0109151	-
	EVM0001371	-5.3679	1.9509e-154	-
	EVM0009209	-5.36233	2.21396e-09	-
	EVM0008485	-5.35799	4.21619e-05	-
	EVM0003200	-5.34166	0.00104334	-
	EVM0001697	-5.31841	0.0053972	-
	EVM0008240	-5.28168	0.000167189	PF01484:Nematode cuticle collagen N-terminal domain|PF01391:Collagen triple helix repeat (20 copies)
	EVM0001215	-5.22595	0.000182012	-
	EVM0004440	-5.08423	6.42565e-10	-
	EVM0016066	-5.06083	0.0134085	-
	EVM0013555	-4.97525	0.0219724	-
	EVM0013602	-4.96279	5.87257e-34	-
	EVM0006583	-4.95893	0.00117813	-
	EVM0001461	-4.9548	0.00261411	PF00100:Zona pellucida-like domain
	EVM0000619	-4.91897	3.9375e-09	PF01400:Astacin (Peptidase family M12A)
	novel.1198	-4.89656	0.0182377	-
	EVM0003158	-4.87827	2.11754e-42	PF00059:Lectin C-type domain
	novel.793	-4.85391	0.000388916	-
	EVM0006923	-4.83829	0.00653821	-
	EVM0006785	-4.80644	0.000433559	PF07714:Protein tyrosine kinase|PF00017:SH2 domain
	EVM0008885	-4.80312	0.0251132	PF04870:Moulting cycle
	EVM0008003	-4.65566	0.00197077	-
	EVM0012022	-4.64609	0.0127757	PF02892:BED zinc finger
	EVM0005760	-4.63577	3.45249e-05	PF02214:BTB/POZ domain
	EVM0014817	-4.61381	7.24991e-05	PF00431:CUB domain|PF00059:Lectin C-type domain
	EVM0016191	-4.59937	0.0209637	PF01925:Sulfite exporter TauE/SafE
	EVM0003782	-4.5814	0.00142805	-
	EVM0012016	-4.57701	0.0121117	-
	EVM0005177	-4.5431	1.18257e-05	PF01682:DB module
	EVM0000959	-4.48063	0.0164349	PF01762:Galactosyltransferase
	EVM0008172	-4.427	1.58833e-95	-
	EVM0016931	-4.42551	0.00266583	-
	EVM0011770	-4.42196	0.0239159	-
	EVM0013097	-4.41618	1.08312e-05	PF00005:ABC transporter|PF01061:ABC-2 type transporter
	novel.924	-4.41085	0.000165954	-
	EVM0006189	-4.36822	0.0209637	-
	EVM0006415	-4.3606	0.019914	-
	EVM0001672	-4.32898	0.0041325	PF01484:Nematode cuticle collagen N-terminal domain|PF01391:Collagen triple helix repeat (20 copies)
	EVM0007671	-4.21482	3.54911e-07	PF01400:Astacin (Peptidase family M12A)
	novel.90	-4.17225	0.0350884	-
	EVM0013708	-4.1694	0.00803562	PF03567:Sulfotransferase family
	novel.649	-4.09372	0.0388313	-
	EVM0003864	-4.06305	0.00978908	PF00069:Protein kinase domain
	EVM0007516	-4.04663	1.64678e-06	PF00024:PAN domain
	EVM0006326	-4.0183	0.0479015	-
	EVM0003231	-4.00331	2.129e-36	-
	EVM0011710	-3.97794	1.19542e-05	PF00501:AMP-binding enzyme|PF13193:AMP-binding enzyme C-terminal domain
	EVM0015037	-3.93199	0.00599289	-
	EVM0001266	-3.91623	0.00138666	PF00005:ABC transporter|PF00664:ABC transporter transmembrane region
	EVM0012127	-3.90442	0.00111559	-
	EVM0006093	-3.86609	3.48531e-05	-
	EVM0014451	-3.84667	3.27609e-75	-
	EVM0010289	-3.80563	0.0222242	PF00083:Sugar (and other) transporter
	EVM0012723	-3.77922	1.47217e-69	PF02274:Amidinotransferase
	EVM0005424	-3.74178	0.0128741	-
	novel.548	-3.69988	0.0229851	PF01391:Collagen triple helix repeat (20 copies)
	novel.763	-3.67402	0.000884809	-
	EVM0011098	-3.6248	2.72218e-09	-
	EVM0001731	-3.58943	2.12781e-07	PF14625:Lustrin, cysteine-rich repeated domain|PF00014:Kunitz/Bovine pancreatic trypsin inhibitor domain|PF00086:Thyroglobulin type-1 repeat
	EVM0003204	-3.58187	1.64549e-06	PF13537:Glutamine amidotransferase domain|PF00733:Asparagine synthase
	EVM0009013	-3.55266	1.90911e-17	PF01401:Angiotensin-converting enzyme
	EVM0002232	-3.55211	0.00688942	-
	EVM0000997	-3.5093	0.00237946	PF00059:Lectin C-type domain
	EVM0008920	-3.50865	1.06063e-19	PF00230:Major intrinsic protein
	EVM0006167	-3.50859	0.044544	PF00067:Cytochrome P450
	EVM0002276	-3.50217	0.000214126	-
	EVM0008573	-3.47659	4.92981e-07	PF00248:Aldo/keto reductase family
	EVM0002830	-3.46	8.69883e-33	-
	EVM0008749	-3.41983	0.0158851	PF01060:Transthyretin-like family
	EVM0010553	-3.39243	0.000583709	PF01484:Nematode cuticle collagen N-terminal domain|PF01391:Collagen triple helix repeat (20 copies)
	EVM0013384	-3.38309	0.000235424	-
	EVM0014025	-3.36064	1.0148e-42	-
	EVM0007854	-3.35621	0.0174273	PF13499:EF-hand domain pair
	EVM0014569	-3.34809	8.02669e-64	-
	EVM0002513	-3.31842	0.0173232	-
	EVM0003393	-3.27628	2.80027e-18	-
	EVM0006352	-3.27431	0.0145426	PF01484:Nematode cuticle collagen N-terminal domain|PF01391:Collagen triple helix repeat (20 copies)
	novel.1073	-3.271	0.0030299	-
	EVM0016204	-3.2591	6.90487e-08	PF00038:Intermediate filament protein
	EVM0016955	-3.23469	3.87927e-15	PF00328:Histidine phosphatase superfamily (branch 2)
	EVM0010887	-3.22318	0.00450673	PF13439:Glycosyltransferase Family 4|PF00534:Glycosyl transferases group 1
	EVM0001795	-3.17215	0.00207383	-
	EVM0012416	-3.14959	1.92884e-14	-
	EVM0003883	-3.12997	7.87496e-21	PF02319:E2F/DP family winged-helix DNA-binding domain
	novel.50	-3.11569	0.0199694	-
	EVM0010530	-3.11232	0.00014226	-
	EVM0004851	-3.09391	0.000256544	PF00328:Histidine phosphatase superfamily (branch 2)
	EVM0007625	-3.07836	0.0112327	-
	EVM0010352	-3.07144	0.016211	PF04790:Sarcoglycan complex subunit protein
	EVM0011202	-3.06278	0.0421049	-
	EVM0000443	-3.01389	0.0144396	PF04155:Ground-like domain
	EVM0002631	-3.00857	2.65807e-05	-
	EVM0017608	-2.98082	0.00323543	-
	EVM0001236	-2.95847	6.51307e-25	PF00059:Lectin C-type domain
	EVM0004781	-2.95077	0.000792324	-
	EVM0007299	-2.94877	0.000234652	PF01484:Nematode cuticle collagen N-terminal domain
	EVM0003076	-2.93452	0.00209569	-
	EVM0017155	-2.93259	4.18334e-26	PF00413:Matrixin|PF01471:Putative peptidoglycan binding domain
	EVM0008733	-2.93225	3.8565e-61	PF00191:Annexin
	EVM0007777	-2.92919	2.53914e-22	PF07748:Glycosyl hydrolases family 38 C-terminal domain|PF09261:Alpha mannosidase middle domain|PF01074:Glycosyl hydrolases family 38 N-terminal domain
	EVM0012888	-2.92633	0.0134558	-
	EVM0016251	-2.92419	0.00220648	PF01079:Hint module
	EVM0011972	-2.92212	0.0138748	-
	EVM0004865	-2.90781	0.0220902	-
	EVM0008397	-2.90428	0.00164177	PF01079:Hint module
	EVM0003093	-2.89928	0.00158379	PF03269:Caenorhabditis protein of unknown function, DUF268
	EVM0011959	-2.87904	9.97877e-05	-
	EVM0015419	-2.87288	4.24169e-05	PF14625:Lustrin, cysteine-rich repeated domain
	EVM0010395	-2.86334	0.00149142	PF01683:EB module
	EVM0008177	-2.83878	1.16434e-05	-
	EVM0014063	-2.82592	0.00117509	PF00059:Lectin C-type domain
	EVM0003629	-2.82556	5.72451e-09	PF00201:UDP-glucoronosyl and UDP-glucosyl transferase
	EVM0006870	-2.80712	2.73954e-15	PF00059:Lectin C-type domain
	EVM0017218	-2.80466	2.62629e-07	PF17266:Family of unknown function (DUF5332)
	EVM0004710	-2.79995	0.0195519	-
	EVM0017556	-2.79925	1.24172e-06	-
	EVM0005524	-2.79743	0.0252047	-
	EVM0010012	-2.79496	0.0390918	-
	EVM0012775	-2.79239	6.08402e-05	PF02460:Patched family
	novel.286	-2.78439	0.00317034	PF14529:Endonuclease-reverse transcriptase
	EVM0014141	-2.77988	0.00184648	PF01697:Glycosyltransferase family 92
	EVM0005336	-2.7652	9.78336e-06	-
	EVM0008620	-2.76088	0.0287167	-
	EVM0000010	-2.73288	0.00032124	-
	EVM0001545	-2.72854	1.26703e-11	PF01682:DB module
	EVM0004443	-2.71707	1.59677e-14	PF03407:Nucleotide-diphospho-sugar transferase
	EVM0007249	-2.71041	0.000293695	-
	EVM0006058	-2.70804	0.00485907	-
	EVM0006693	-2.69838	0.00202405	-
	EVM0012587	-2.68991	6.28326e-13	PF02319:E2F/DP family winged-helix DNA-binding domain
	novel.143	-2.67568	0.00126186	PF10853:Protein of unknown function (DUF2650)
	EVM0004947	-2.63191	0.00015837	-
	EVM0012711	-2.61287	7.40976e-10	-
	EVM0004811	-2.58833	2.46516e-07	-
	EVM0009228	-2.58512	0.0075076	-
	EVM0007582	-2.58325	1.45176e-33	PF07714:Protein tyrosine kinase
	EVM0012992	-2.58131	0.036581	-
	EVM0009399	-2.56054	0.0089378	-
	EVM0015029	-2.5603	0.0221425	PF01391:Collagen triple helix repeat (20 copies)
	EVM0015948	-2.55827	1.50763e-06	PF01549:ShK domain-like|PF02244:Carboxypeptidase activation peptide|PF00246:Zinc carboxypeptidase
	EVM0006079	-2.55717	0.000595014	PF01683:EB module
	EVM0005463	-2.55542	0.00256816	-
	EVM0001541	-2.54767	2.1283e-20	-
	EVM0011241	-2.52573	0.0351464	-
	EVM0010178	-2.52231	3.11165e-05	-
	EVM0010123	-2.51031	3.05006e-21	PF01302:CAP-Gly domain
	EVM0010651	-2.50856	0.000494604	-
	EVM0013113	-2.50833	8.13988e-05	-
	EVM0011198	-2.50626	0.00394244	PF01484:Nematode cuticle collagen N-terminal domain|PF01391:Collagen triple helix repeat (20 copies)
	EVM0005359	-2.49774	0.0269412	PF01384:Phosphate transporter family
	EVM0004294	-2.49481	3.12721e-07	-
	EVM0008798	-2.49346	8.98322e-30	-
	EVM0014143	-2.4736	2.16028e-06	PF00005:ABC transporter|PF00664:ABC transporter transmembrane region
	EVM0015699	-2.47221	6.74899e-06	PF01826:Trypsin Inhibitor like cysteine rich domain|PF03351:DOMON domain
	EVM0005723	-2.45388	0.00042356	PF00201:UDP-glucoronosyl and UDP-glucosyl transferase
	EVM0010172	-2.44135	5.02217e-19	-
	EVM0012028	-2.44031	0.0087395	PF02434:Fringe-like
	EVM0014810	-2.4384	4.20708e-25	-
	EVM0006283	-2.43227	2.53705e-13	PF02826:D-isomer specific 2-hydroxyacid dehydrogenase, NAD binding domain|PF00389:D-isomer specific 2-hydroxyacid dehydrogenase, catalytic domain
	EVM0004508	-2.42178	0.0306532	PF10327:Serpentine type 7TM GPCR chemoreceptor Sri
	EVM0012492	-2.41665	3.99212e-11	-
	EVM0003510	-2.4162	1.15182e-12	PF00059:Lectin C-type domain
	EVM0015952	-2.40163	0.0377605	PF00856:SET domain
	EVM0013276	-2.39682	0.000558889	-
	EVM0011332	-2.39504	0.000204021	-
	EVM0010009	-2.3828	0.01514	-
	novel.807	-2.38056	5.45045e-30	PF00008:EGF-like domain|PF00858:Amiloride-sensitive sodium channel
	EVM0009313	-2.3777	0.0328227	-
	EVM0014511	-2.35504	0.0038215	PF01391:Collagen triple helix repeat (20 copies)|PF01484:Nematode cuticle collagen N-terminal domain
	EVM0006989	-2.34881	0.00103519	-
	EVM0008250	-2.34697	0.000259243	PF06237:Protein of unknown function (DUF1011)
	EVM0003475	-2.34066	0.0138558	-
	novel.925	-2.34012	5.53781e-07	-
	EVM0012719	-2.33108	0.000186369	-
	EVM0016164	-2.32862	0.00590824	-
	EVM0013415	-2.32251	1.08196e-11	PF03351:DOMON domain|PF01826:Trypsin Inhibitor like cysteine rich domain
	EVM0009779	-2.32199	0.000131839	PF17039:Fucosyltransferase, N-terminal|PF00852:Glycosyltransferase family 10 (fucosyltransferase) C-term
	EVM0000129	-2.31294	0.00256492	PF00059:Lectin C-type domain
	EVM0008342	-2.2987	0.00582191	-
	EVM0007481	-2.29519	4.99452e-18	PF00538:linker histone H1 and H5 family
	EVM0010238	-2.29261	0.0400372	-
	EVM0001228	-2.28149	4.83109e-19	PF01925:Sulfite exporter TauE/SafE
	EVM0001890	-2.27896	2.96863e-05	-
	EVM0007377	-2.265	6.42494e-05	-
	EVM0015809	-2.25282	0.00135607	-
	EVM0013588	-2.24752	1.35289e-07	-
	EVM0008841	-2.24734	6.90353e-10	-
	EVM0009495	-2.23917	0.0159672	PF01682:DB module
	EVM0013231	-2.23764	1.7189e-06	-
	EVM0017104	-2.22844	1.33811e-06	PF01928:CYTH domain
	EVM0009239	-2.21595	0.000547055	PF01569:PAP2 superfamily
	EVM0014140	-2.20714	0.00329681	-
	EVM0013015	-2.20701	0.0354057	PF14625:Lustrin, cysteine-rich repeated domain|PF01683:EB module|PF00014:Kunitz/Bovine pancreatic trypsin inhibitor domain
	EVM0017414	-2.20345	0.000494102	-
	EVM0000837	-2.2032	0.0162781	PF00635:MSP (Major sperm protein) domain
	EVM0010792	-2.19561	3.98961e-23	PF00254:FKBP-type peptidyl-prolyl cis-trans isomerase
	EVM0013969	-2.18471	4.90819e-10	PF03137:Organic Anion Transporter Polypeptide (OATP) family
	EVM0016544	-2.18331	5.74101e-15	PF00342:Phosphoglucose isomerase
	EVM0010357	-2.18197	0.00153794	PF13733:N-terminal region of glycosyl transferase group 7|PF02709:N-terminal domain of galactosyltransferase
	novel.926	-2.18138	1.31675e-06	-
	EVM0016624	-2.1723	5.48873e-06	-
	EVM0011976	-2.16792	0.000535725	PF05826:Phospholipase A2
	EVM0010794	-2.15516	2.12449e-09	-
	EVM0007489	-2.15465	1.70105e-05	PF00733:Asparagine synthase|PF13537:Glutamine amidotransferase domain
	EVM0006182	-2.14208	3.09818e-22	-
	EVM0004377	-2.13909	3.6542e-29	-
	novel.205	-2.13749	0.00196599	-
	EVM0013402	-2.13701	2.07135e-05	PF00059:Lectin C-type domain
	novel.781	-2.13343	0.0186152	-
	EVM0004693	-2.11418	0.0388721	PF00076:RNA recognition motif. (a.k.a. RRM, RBD, or RNP domain)
	EVM0014510	-2.10593	3.73623e-06	PF00059:Lectin C-type domain
	EVM0011428	-2.09135	0.0151683	-
	EVM0001996	-2.0904	0.00690541	-
	EVM0003738	-2.08164	0.0409468	PF06052:3-hydroxyanthranilic acid dioxygenase
	EVM0004782	-2.0791	7.01655e-08	PF07474:G2F domain|PF12947:EGF domain|PF06119:Nidogen-like|PF00058:Low-density lipoprotein receptor repeat class B
	EVM0001375	-2.0771	0.000153424	PF00024:PAN domain
	EVM0005549	-2.07543	3.19574e-30	-
	EVM0003950	-2.06606	0.00338638	PF07716:Basic region leucine zipper
	EVM0009182	-2.06389	1.32582e-07	-
	EVM0012513	-2.05373	2.36706e-19	-
	EVM0011169	-2.05203	0.0466134	-
	EVM0000643	-2.05128	0.0258938	-
	EVM0003035	-2.04804	0.0147735	-
	EVM0017372	-2.0425	4.07719e-25	-
	EVM0006336	-2.04055	0.012805	-
	EVM0017478	-2.03873	2.46389e-06	-
	EVM0006741	-2.03761	1.24445e-10	PF07690:Major Facilitator Superfamily
	EVM0015527	-2.0289	7.67169e-22	-
	EVM0013215	-2.02243	6.1501e-05	PF00288:GHMP kinases N terminal domain
	EVM0000759	-2.01827	0.00109431	-
	EVM0010346	-2.00905	2.10379e-05	PF07885:Ion channel
	EVM0012232	-2.00326	1.85055e-06	PF08264:Anticodon-binding domain of tRNA|PF00133:tRNA synthetases class I (I, L, M and V)
	EVM0006673	-1.99886	9.25806e-15	PF00248:Aldo/keto reductase family
	EVM0009243	-1.98032	4.6725e-16	PF00307:Calponin homology (CH) domain
	EVM0006551	-1.97873	3.50156e-11	PF00069:Protein kinase domain
	EVM0008899	-1.97785	2.09006e-27	PF00439:Bromodomain|PF00004:ATPase family associated with various cellular activities (AAA)
	EVM0015237	-1.97754	1.44321e-11	-
	EVM0008735	-1.97387	0.0114986	PF07690:Major Facilitator Superfamily
	novel.885	-1.97187	0.0017828	PF00059:Lectin C-type domain
	EVM0015327	-1.96173	4.03883e-09	-
	EVM0016290	-1.9491	0.000262141	PF03188:Eukaryotic cytochrome b561
	EVM0001456	-1.94589	0.046852	-
	EVM0011943	-1.94299	0.0259864	-
	EVM0016096	-1.93743	1.10817e-11	-
	EVM0012809	-1.93692	1.87561e-15	-
	EVM0013159	-1.93199	1.80266e-13	-
	novel.619	-1.92816	0.00223439	-
	EVM0004950	-1.9249	1.79767e-28	PF00538:linker histone H1 and H5 family
	EVM0015642	-1.92377	2.64203e-08	-
	novel.801	-1.92292	0.00263585	PF10323:Serpentine type 7TM GPCR chemoreceptor Srv
	EVM0015678	-1.91659	0.028654	PF10292:Serpentine type 7TM GPCR receptor class ab chemoreceptor
	EVM0011893	-1.91127	4.16247e-05	PF16178:Dimerisation domain of Ca+-activated chloride-channel, anoctamin|PF04547:Calcium-activated chloride channel
	EVM0012463	-1.90817	0.00054293	PF08423:Rad51|PF14520:Helix-hairpin-helix domain
	EVM0011001	-1.90666	0.00975495	-
	EVM0012601	-1.90516	1.2197e-05	PF00201:UDP-glucoronosyl and UDP-glucosyl transferase
	EVM0009143	-1.9046	3.75362e-11	PF06918:Protein of unknown function (DUF1280)
	novel.100	-1.90065	0.0120205	-
	EVM0001507	-1.89435	0.0260911	-
	EVM0014280	-1.89114	0.0019488	-
	EVM0011311	-1.88482	4.72321e-05	-
	EVM0003730	-1.8823	3.5225e-05	PF04420:CHD5-like protein
	EVM0003097	-1.87598	2.32976e-39	PF01370:NAD dependent epimerase/dehydratase family
	EVM0000293	-1.87446	3.3602e-21	PF02274:Amidinotransferase
	EVM0012740	-1.8678	0.0383923	PF01764:Lipase (class 3)
	EVM0011696	-1.86662	0.000113724	PF02408:CUB-like domain
	EVM0017549	-1.86256	0.001646	PF13905:Thioredoxin-like
	EVM0012148	-1.8608	0.0122376	-
	novel.1132	-1.8487	0.00078926	-
	EVM0009577	-1.84571	8.27313e-09	PF02460:Patched family
	EVM0011013	-1.83721	4.20881e-06	PF00155:Aminotransferase class I and II
	EVM0014559	-1.83366	1.1531e-09	-
	EVM0009170	-1.83229	2.38868e-11	PF01549:ShK domain-like|PF01400:Astacin (Peptidase family M12A)
	EVM0006700	-1.83216	0.0323959	PF13909:C2H2-type zinc-finger domain
	EVM0008192	-1.83119	9.72374e-15	PF00059:Lectin C-type domain
	EVM0009765	-1.82777	0.00149234	-
	EVM0002320	-1.82161	4.99969e-08	PF01019:Gamma-glutamyltranspeptidase
	EVM0001453	-1.82016	0.000537072	PF13460:NAD(P)H-binding
	EVM0008577	-1.81116	0.023412	PF03931:Skp1 family, tetramerisation domain
	EVM0000288	-1.81062	0.00365753	-
	EVM0017358	-1.81057	0.0015145	PF02301:HORMA domain
	EVM0000726	-1.80496	1.5029e-21	PF01400:Astacin (Peptidase family M12A)
	EVM0005618	-1.79705	7.27816e-15	PF00538:linker histone H1 and H5 family
	EVM0000039	-1.7964	0.000478997	-
	EVM0000845	-1.79126	1.60128e-19	-
	EVM0008971	-1.78983	0.0333316	-
	EVM0016108	-1.78853	2.8545e-28	-
	EVM0014324	-1.78492	0.0138936	-
	EVM0007790	-1.78391	0.000465692	PF07714:Protein tyrosine kinase
	EVM0006495	-1.77736	0.0327365	-
	EVM0009981	-1.77701	0.0166189	PF01030:Receptor L domain
	EVM0011932	-1.77659	0.0177189	PF13522:Glutamine amidotransferase domain
	EVM0009267	-1.77526	0.000153599	-
	EVM0007507	-1.77324	0.0129029	-
	EVM0001820	-1.77087	1.58105e-09	PF01826:Trypsin Inhibitor like cysteine rich domain
	EVM0011718	-1.76597	6.33219e-07	PF13855:Leucine rich repeat
	EVM0011218	-1.76573	5.87397e-05	-
	EVM0006420	-1.7647	0.0362443	PF07690:Major Facilitator Superfamily
	EVM0006812	-1.7625	6.32135e-16	PF03798:TLC domain
	EVM0002043	-1.75949	9.08549e-07	PF00083:Sugar (and other) transporter
	EVM0014165	-1.75471	2.01049e-05	PF01231:Indoleamine 2,3-dioxygenase
	EVM0008301	-1.75326	0.0496189	-
	EVM0005229	-1.75029	3.56026e-07	PF00755:Choline/Carnitine o-acyltransferase
	EVM0008874	-1.74859	8.29222e-06	PF00153:Mitochondrial carrier protein
	EVM0007836	-1.74039	0.0253322	-
	EVM0016617	-1.74039	1.4149e-07	PF03953:Tubulin C-terminal domain|PF00091:Tubulin/FtsZ family, GTPase domain
	EVM0002298	-1.73666	0.0105115	PF00629:MAM domain, meprin/A5/mu
	novel.889	-1.73265	6.65113e-05	-
	EVM0000123	-1.73156	4.29093e-05	-
	EVM0013026	-1.73044	0.0141965	-
	EVM0010991	-1.72208	0.000205682	PF00013:KH domain
	EVM0000749	-1.71705	0.00813797	-
	EVM0010638	-1.71554	0.00206028	PF03098:Animal haem peroxidase
	EVM0008811	-1.7144	1.22518e-14	-
	EVM0013705	-1.71409	4.40156e-14	-
	EVM0003273	-1.71052	9.91293e-16	PF00112:Papain family cysteine protease
	EVM0009783	-1.70907	2.32409e-05	PF00069:Protein kinase domain
	EVM0011805	-1.70278	0.000904703	PF07914:Protein of unknown function (DUF1679)
	EVM0016286	-1.70183	0.000306291	-
	EVM0008044	-1.70022	2.58899e-21	PF01596:O-methyltransferase
	EVM0009811	-1.69941	0.00136827	PF00634:BRCA2 repeat|PF08646:Replication factor-A C terminal domain
	EVM0003337	-1.69202	6.50447e-06	-
	novel.126	-1.69082	0.0331175	-
	EVM0003238	-1.6904	7.46707e-11	PF00092:von Willebrand factor type A domain
	EVM0012096	-1.68995	0.000273222	PF00265:Thymidine kinase
	EVM0006587	-1.68754	4.15218e-11	-
	EVM0013567	-1.68624	0.0085147	PF00071:Ras family
	EVM0015781	-1.68151	1.56813e-06	PF00651:BTB/POZ domain
	EVM0017217	-1.6742	9.37369e-11	-
	EVM0010499	-1.67103	0.0432241	-
	EVM0014478	-1.67062	1.4149e-07	PF03098:Animal haem peroxidase
	EVM0012308	-1.66651	2.91009e-07	PF00188:Cysteine-rich secretory protein family
	EVM0009258	-1.66534	0.000253348	PF02118:Srg family chemoreceptor
	EVM0012678	-1.66497	1.77633e-06	PF03941:Inner centromere protein, ARK binding region
	EVM0015636	-1.6627	2.67719e-05	PF02668:Taurine catabolism dioxygenase TauD, TfdA family
	EVM0000316	-1.66257	6.61281e-17	PF00505:HMG (high mobility group) box
	EVM0002347	-1.66194	4.86705e-10	PF00248:Aldo/keto reductase family
	EVM0008536	-1.65975	2.30025e-06	-
	EVM0001066	-1.6595	4.08568e-05	PF01682:DB module
	novel.1154	-1.65819	3.73297e-08	PF00059:Lectin C-type domain
	EVM0009906	-1.6553	0.000564029	PF00149:Calcineurin-like phosphoesterase|PF14008:Iron/zinc purple acid phosphatase-like protein C|PF16656:Purple acid Phosphatase, N-terminal domain
	EVM0003653	-1.65446	5.12867e-08	PF02275:Linear amide C-N hydrolases, choloylglycine hydrolase family|PF15508:beta subunit of N-acylethanolamine-hydrolyzing acid amidase
	EVM0001156	-1.65161	1.35781e-17	PF00085:Thioredoxin|PF13848:Thioredoxin-like domain
	EVM0015578	-1.64908	5.00299e-13	PF00291:Pyridoxal-phosphate dependent enzyme
	EVM0007769	-1.64843	0.0375054	PF01484:Nematode cuticle collagen N-terminal domain|PF01391:Collagen triple helix repeat (20 copies)
	novel.199	-1.64749	0.0390293	-
	EVM0017165	-1.64476	4.96364e-31	-
	EVM0009992	-1.64412	0.029611	-
	EVM0005328	-1.64376	2.659e-35	PF00105:Zinc finger, C4 type (two domains)|PF00104:Ligand-binding domain of nuclear hormone receptor
	novel.616	-1.64151	0.00193116	PF00100:Zona pellucida-like domain
	EVM0008486	-1.64129	0.0296349	PF01762:Galactosyltransferase
	EVM0004232	-1.63998	0.00115809	-
	EVM0001121	-1.63968	0.0173676	-
	EVM0002383	-1.63641	2.94357e-11	PF00648:Calpain family cysteine protease|PF00641:Zn-finger in Ran binding protein and others
	EVM0005059	-1.63596	0.0336373	PF01062:Bestrophin, RFP-TM, chloride channel
	EVM0010048	-1.62806	0.0162145	-
	EVM0013653	-1.62224	3.57673e-05	PF13561:Enoyl-(Acyl carrier protein) reductase
	EVM0016434	-1.60578	0.000177022	-
	EVM0001352	-1.60456	0.00121476	PF03006:Haemolysin-III related
	EVM0002421	-1.60223	1.2207e-09	PF07645:Calcium-binding EGF domain|PF12947:EGF domain
	EVM0002048	-1.59844	6.21947e-31	PF12874:Zinc-finger of C2H2 type|PF16835:Pre-mRNA-splicing factor SF3a complex subunit 2 (Prp11)
	EVM0003809	-1.59389	0.00194002	PF03083:Sugar efflux transporter for intercellular exchange
	EVM0016193	-1.59207	0.00885126	-
	EVM0014753	-1.59154	9.94961e-09	PF03062:MBOAT, membrane-bound O-acyltransferase family
	EVM0004084	-1.59096	0.0142659	-
	EVM0000853	-1.58078	4.06433e-17	PF08238:Sel1 repeat
	novel.398	-1.57571	0.00557904	-
	EVM0006516	-1.57181	0.0089563	-
	EVM0010688	-1.57135	0.000460767	-
	EVM0000340	-1.57057	0.000141417	-
	EVM0009371	-1.56162	0.0420818	-
	EVM0015750	-1.55374	3.20468e-07	PF01490:Transmembrane amino acid transporter protein
	EVM0000354	-1.54948	9.19773e-06	PF00155:Aminotransferase class I and II
	EVM0016240	-1.54872	0.0158567	-
	EVM0004211	-1.5427	0.000179122	-
	EVM0009229	-1.54243	3.60309e-22	PF00061:Lipocalin / cytosolic fatty-acid binding protein family
	EVM0013178	-1.53987	1.77512e-09	PF00735:Septin
	EVM0004321	-1.53885	3.46948e-07	PF00085:Thioredoxin
	EVM0008065	-1.53625	0.00195716	-
	novel.418	-1.53395	2.46516e-07	PF01112:Asparaginase
	EVM0002466	-1.53393	0.00260944	-
	EVM0016169	-1.52949	0.0403975	PF02771:Acyl-CoA dehydrogenase, N-terminal domain|PF00441:Acyl-CoA dehydrogenase, C-terminal domain|PF02770:Acyl-CoA dehydrogenase, middle domain
	EVM0007585	-1.51981	0.00706065	PF03055:Retinal pigment epithelial membrane protein
	EVM0014346	-1.5169	0.016703	PF03314:Protein of unknown function, DUF273
	EVM0008180	-1.51656	0.00620129	-
	EVM0011452	-1.51258	2.47072e-05	PF00501:AMP-binding enzyme
	EVM0001317	-1.51154	4.31682e-06	PF17175:Modulator of levamisole receptor-1
	EVM0016892	-1.51017	0.00152553	-
	EVM0016581	-1.50981	0.0136384	PF01648:4'-phosphopantetheinyl transferase superfamily
	novel.1099	-1.50692	7.53301e-05	PF00085:Thioredoxin|PF00462:Glutaredoxin
	EVM0017454	-1.49928	0.00123191	PF00538:linker histone H1 and H5 family
	EVM0014508	-1.49923	0.00167668	PF00751:DM DNA binding domain
	EVM0013333	-1.4982	8.50813e-08	-
	EVM0010207	-1.49756	1.56317e-05	PF01826:Trypsin Inhibitor like cysteine rich domain
	novel.322	-1.49676	0.00682657	-
	EVM0006371	-1.49564	0.0245489	PF00096:Zinc finger, C2H2 type
	novel.64	-1.49494	0.00323725	-
	EVM0012923	-1.48332	7.60869e-13	PF00415:Regulator of chromosome condensation (RCC1) repeat|PF00643:B-box zinc finger|PF08005:PHR domain
	EVM0012734	-1.48325	2.68294e-05	PF00100:Zona pellucida-like domain|PF00024:PAN domain
	EVM0011438	-1.48121	0.00165452	PF01400:Astacin (Peptidase family M12A)
	EVM0014971	-1.47839	6.84854e-06	PF10493:Rough deal protein C-terminal region
	EVM0002064	-1.47302	0.0038077	PF00013:KH domain|PF10469:AKAP7 2'5' RNA ligase-like domain
	EVM0000371	-1.4721	4.21364e-09	PF00106:short chain dehydrogenase
	EVM0002241	-1.47192	8.47158e-05	-
	EVM0011020	-1.46996	1.03561e-05	-
	EVM0014544	-1.4698	0.0120921	PF00024:PAN domain
	EVM0004209	-1.46772	0.0210533	-
	EVM0010200	-1.46551	2.26176e-05	-
	EVM0016489	-1.46356	2.79747e-10	PF03133:Tubulin-tyrosine ligase family
	novel.598	-1.45859	0.00311194	-
	novel.24	-1.45573	0.00306606	-
	EVM0007698	-1.45079	0.00117509	-
	EVM0015755	-1.45065	3.98671e-11	PF00362:Integrin beta chain VWA domain|PF08725:Integrin beta cytoplasmic domain|PF17205:Integrin plexin domain|PF07965:Integrin beta tail domain
	EVM0004230	-1.45035	0.00045521	-
	EVM0007460	-1.44929	2.46955e-07	PF00169:PH domain|PF01363:FYVE zinc finger
	EVM0005571	-1.44482	5.76335e-06	PF00201:UDP-glucoronosyl and UDP-glucosyl transferase
	novel.241	-1.44422	0.0269726	-
	EVM0004128	-1.44262	0.00040815	PF10323:Serpentine type 7TM GPCR chemoreceptor Srv
	EVM0000208	-1.44212	1.28876e-16	PF11976:Ubiquitin-2 like Rad60 SUMO-like
	EVM0000807	-1.43982	0.0328827	PF03061:Thioesterase superfamily
	EVM0014381	-1.43954	0.000224559	PF01263:Aldose 1-epimerase
	EVM0017306	-1.43906	1.41445e-06	-
	EVM0011230	-1.43721	4.30291e-08	PF01569:PAP2 superfamily|PF03227:Gamma interferon inducible lysosomal thiol reductase (GILT)
	EVM0003381	-1.43418	0.00729681	-
	EVM0001157	-1.43395	0.000668183	PF00104:Ligand-binding domain of nuclear hormone receptor|PF00105:Zinc finger, C4 type (two domains)
	EVM0000028	-1.4319	2.47971e-22	PF00366:Ribosomal protein S17|PF16205:Ribosomal_S17 N-terminal
	EVM0006460	-1.42749	0.000237961	PF06979:Assembly, mitochondrial proton-transport ATP synth complex
	EVM0014199	-1.42724	1.08407e-06	PF00067:Cytochrome P450
	EVM0000887	-1.42703	0.00458882	PF01697:Glycosyltransferase family 92
	EVM0001335	-1.42598	0.00171171	PF00413:Matrixin
	EVM0013862	-1.4255	0.0031853	-
	EVM0008108	-1.42407	5.29784e-08	-
	novel.768	-1.42366	0.000299472	-
	EVM0004933	-1.42173	7.23986e-13	-
	EVM0003341	-1.42162	0.00262575	PF03016:Exostosin family
	EVM0005297	-1.42155	3.6213e-09	PF01060:Transthyretin-like family
	EVM0001858	-1.41601	1.6072e-19	PF02889:Sec63 Brl domain|PF00226:DnaJ domain
	EVM0010013	-1.41234	0.0062258	-
	EVM0005930	-1.41181	1.0288e-12	PF02798:Glutathione S-transferase, N-terminal domain|PF14497:Glutathione S-transferase, C-terminal domain
	EVM0000989	-1.41057	1.4701e-05	PF00271:Helicase conserved C-terminal domain|PF00176:SNF2 family N-terminal domain
	EVM0013361	-1.40799	0.00113476	-
	EVM0013217	-1.40442	0.000760467	PF00514:Armadillo/beta-catenin-like repeat|PF16186:Atypical Arm repeat|PF01749:Importin beta binding domain
	novel.610	-1.40349	0.0020175	-
	EVM0004082	-1.40026	0.000988419	PF14625:Lustrin, cysteine-rich repeated domain|PF00014:Kunitz/Bovine pancreatic trypsin inhibitor domain
	EVM0002002	-1.39887	4.99653e-06	-
	EVM0016445	-1.39744	5.09973e-14	PF00333:Ribosomal protein S5, N-terminal domain|PF03719:Ribosomal protein S5, C-terminal domain
	EVM0010607	-1.39642	2.09519e-05	PF12348:CLASP N terminal
	EVM0010129	-1.3962	0.000901026	-
	EVM0006068	-1.39526	7.14736e-08	PF00155:Aminotransferase class I and II
	EVM0002643	-1.39385	2.20514e-11	PF00059:Lectin C-type domain
	EVM0007551	-1.39214	3.90502e-08	PF04116:Fatty acid hydroxylase superfamily
	EVM0006695	-1.39119	0.0267929	-
	EVM0014608	-1.39061	0.000253348	-
	EVM0015992	-1.39023	1.38019e-09	PF13802:Galactose mutarotase-like|PF01055:Glycosyl hydrolases family 31
	EVM0015403	-1.38962	0.00033351	PF06026:Ribose 5-phosphate isomerase A (phosphoriboisomerase A)
	novel.1104	-1.38762	3.72818e-07	-
	EVM0017530	-1.38688	0.0145986	-
	EVM0014622	-1.38665	0.0020175	PF01565:FAD binding domain
	EVM0010559	-1.38608	2.60851e-12	PF04960:Glutaminase|PF12796:Ankyrin repeats (3 copies)
	EVM0002698	-1.38525	5.19673e-05	PF01433:Peptidase family M1 domain|PF09127:Leukotriene A4 hydrolase, C-terminal
	EVM0004210	-1.38525	1.83735e-13	PF02736:Myosin N-terminal SH3-like domain|PF01576:Myosin tail|PF00063:Myosin head (motor domain)
	novel.1211	-1.38418	0.00726961	-
	EVM0001359	-1.38395	0.00309959	PF00026:Eukaryotic aspartyl protease
	EVM0005041	-1.38316	4.968e-12	PF13905:Thioredoxin-like
	EVM0004198	-1.38219	0.00228215	-
	EVM0000135	-1.37999	0.0226695	-
	EVM0001985	-1.37983	0.0439126	-
	EVM0016014	-1.37904	0.000379904	PF00059:Lectin C-type domain
	EVM0015390	-1.37901	5.81819e-06	-
	EVM0001439	-1.37732	0.00545693	PF02089:Palmitoyl protein thioesterase
	EVM0017107	-1.37723	0.0128856	-
	EVM0005488	-1.37555	6.72756e-05	PF05764:YL1 nuclear protein|PF08265:YL1 nuclear protein C-terminal domain
	EVM0008513	-1.37305	0.0109151	PF03098:Animal haem peroxidase
	EVM0010830	-1.3681	0.00656275	-
	EVM0010542	-1.36641	2.59212e-13	PF00342:Phosphoglucose isomerase
	EVM0008252	-1.35884	1.71465e-16	PF00254:FKBP-type peptidyl-prolyl cis-trans isomerase
	EVM0004222	-1.35699	1.05943e-05	PF01400:Astacin (Peptidase family M12A)|PF00431:CUB domain
	EVM0012952	-1.35499	2.37993e-14	PF01536:Adenosylmethionine decarboxylase
	EVM0015041	-1.35345	2.44309e-19	-
	EVM0003874	-1.34881	0.0278178	-
	EVM0017095	-1.34795	0.0230848	PF00083:Sugar (and other) transporter
	EVM0015793	-1.34663	5.7822e-08	PF14884:Type I membrane glycoproteins cell-cell fusogen
	EVM0005179	-1.34636	4.58429e-06	-
	EVM0002740	-1.34562	0.00134495	-
	EVM0000226	-1.33967	1.09309e-05	-
	EVM0009164	-1.33776	1.03192e-07	PF02799:Myristoyl-CoA:protein N-myristoyltransferase, C-terminal domain|PF01233:Myristoyl-CoA:protein N-myristoyltransferase, N-terminal domain
	EVM0007265	-1.33762	1.05934e-06	-
	EVM0001263	-1.3372	0.00366112	PF01391:Collagen triple helix repeat (20 copies)|PF01484:Nematode cuticle collagen N-terminal domain
	EVM0006684	-1.33701	0.000719409	PF13499:EF-hand domain pair
	EVM0003350	-1.33265	0.000350695	PF01146:Caveolin
	EVM0012819	-1.33071	0.00019665	-
	EVM0014552	-1.33041	0.0279517	PF14631:Fanconi anaemia protein FancD2 nuclease
	EVM0003769	-1.32902	4.02527e-10	PF00538:linker histone H1 and H5 family
	EVM0008433	-1.3282	6.69067e-18	PF00575:S1 RNA binding domain|PF03876:SHS2 domain found in N terminus of Rpb7p/Rpc25p/MJ0397
	EVM0009839	-1.32619	3.61095e-06	PF00450:Serine carboxypeptidase
	EVM0010914	-1.32581	0.00150107	PF14625:Lustrin, cysteine-rich repeated domain
	EVM0016517	-1.32444	2.37087e-06	PF00780:CNH domain|PF00169:PH domain
	EVM0004509	-1.32247	2.46835e-12	PF00538:linker histone H1 and H5 family
	EVM0014616	-1.31986	0.00155074	PF10324:Serpentine type 7TM GPCR chemoreceptor Srw
	EVM0002969	-1.31956	2.58514e-05	PF03800:Nuf2 family
	EVM0003765	-1.31914	0.00520424	PF13855:Leucine rich repeat
	EVM0002780	-1.31736	0.0345997	PF00059:Lectin C-type domain
	EVM0016405	-1.31489	0.0119701	PF01694:Rhomboid family
	EVM0017595	-1.30869	1.89858e-21	PF00160:Cyclophilin type peptidyl-prolyl cis-trans isomerase/CLD
	EVM0009993	-1.30836	2.49904e-05	PF00095:WAP-type (Whey Acidic Protein) 'four-disulfide core'|PF00014:Kunitz/Bovine pancreatic trypsin inhibitor domain|PF14625:Lustrin, cysteine-rich repeated domain|PF02822:Antistasin family|PF00067:Cytochrome P450|PF00086:Thyroglobulin type-1 repeat
	EVM0017332	-1.30467	0.00818876	-
	EVM0010592	-1.30295	0.000395428	-
	novel.65	-1.30172	0.0383693	-
	EVM0010678	-1.29993	0.036341	PF07690:Major Facilitator Superfamily
	novel.15	-1.29856	8.04287e-09	PF00692:dUTPase
	EVM0004355	-1.29643	0.00512099	PF00025:ADP-ribosylation factor family
	EVM0010963	-1.29352	0.00399071	-
	novel.1149	-1.29264	0.0214074	-
	EVM0017483	-1.29221	0.0399651	PF13520:Amino acid permease
	EVM0002560	-1.29144	0.00609639	PF07896:Protein of unknown function (DUF1674)
	EVM0000610	-1.29074	0.000535496	PF00100:Zona pellucida-like domain
	EVM0007134	-1.28428	8.67746e-06	-
	EVM0015882	-1.28152	1.32264e-07	-
	novel.791	-1.28027	0.000268678	PF10853:Protein of unknown function (DUF2650)
	EVM0003871	-1.27971	0.00797671	-
	EVM0002265	-1.27756	0.0129773	PF01674:Lipase (class 2)
	EVM0007394	-1.27552	6.59407e-05	PF06441:Epoxide hydrolase N terminus
	EVM0007787	-1.2747	4.83385e-05	PF04960:Glutaminase|PF12796:Ankyrin repeats (3 copies)
	EVM0000518	-1.27429	3.66894e-08	PF12580:Tripeptidyl peptidase II|PF00082:Subtilase family
	EVM0008246	-1.27424	0.0288512	PF16363:GDP-mannose 4,6 dehydratase
	EVM0017126	-1.2721	6.77027e-06	PF02374:Anion-transporting ATPase
	EVM0004029	-1.27209	1.50037e-13	PF02984:Cyclin, C-terminal domain|PF00134:Cyclin, N-terminal domain
	EVM0017379	-1.26963	0.00107693	-
	EVM0013422	-1.26872	3.26196e-06	PF09793:Anticodon-binding domain
	EVM0010212	-1.26697	0.00124871	PF00787:PX domain|PF00069:Protein kinase domain|PF04212:MIT (microtubule interacting and transport) domain
	EVM0006306	-1.26677	1.49667e-07	PF00538:linker histone H1 and H5 family
	EVM0009654	-1.26609	6.72142e-05	-
	EVM0012519	-1.264	2.55707e-14	PF02781:Glucose-6-phosphate dehydrogenase, C-terminal domain|PF00479:Glucose-6-phosphate dehydrogenase, NAD binding domain
	EVM0008916	-1.25943	0.00078926	PF05997:Nucleolar protein,Nop52
	EVM0017121	-1.25938	0.0180763	PF07914:Protein of unknown function (DUF1679)
	EVM0011072	-1.25789	0.00391975	PF10075:CSN8/PSMD8/EIF3K family
	EVM0014341	-1.25575	0.00529	PF07714:Protein tyrosine kinase
	novel.816	-1.25463	3.41034e-11	PF00076:RNA recognition motif. (a.k.a. RRM, RBD, or RNP domain)
	EVM0014666	-1.25368	0.000977704	-
	novel.254	-1.25327	0.0282569	-
	EVM0013275	-1.25197	3.81446e-16	PF13620:Carboxypeptidase regulatory-like domain
	EVM0014371	-1.25026	0.0223657	-
	EVM0004542	-1.24729	1.12319e-09	PF00083:Sugar (and other) transporter
	EVM0016456	-1.24706	0.00449161	-
	EVM0017265	-1.2464	0.0203519	PF13307:Helicase C-terminal domain|PF06733:DEAD_2
	EVM0003080	-1.245	8.21729e-06	-
	EVM0003938	-1.24371	0.0012055	-
	EVM0015176	-1.24329	0.0164045	PF01428:AN1-like Zinc finger
	EVM0015559	-1.24221	7.1119e-07	PF00657:GDSL-like Lipase/Acylhydrolase
	EVM0001606	-1.23946	0.0178471	PF08393:Dynein heavy chain, N-terminal region 2|PF12777:Microtubule-binding stalk of dynein motor
	EVM0002224	-1.23894	1.01397e-05	PF00135:Carboxylesterase family
	EVM0005245	-1.23508	0.00251915	PF00743:Flavin-binding monooxygenase-like
	EVM0000421	-1.23439	0.0001499	-
	EVM0002890	-1.23289	1.93027e-18	-
	novel.275	-1.23265	0.0183653	-
	EVM0012459	-1.23148	4.5674e-05	PF17175:Modulator of levamisole receptor-1
	EVM0001476	-1.22941	3.33684e-06	PF00530:Scavenger receptor cysteine-rich domain
	novel.615	-1.2289	0.0189832	-
	EVM0015077	-1.22561	3.61942e-11	PF00538:linker histone H1 and H5 family
	EVM0005867	-1.2255	7.63229e-05	PF04062:ARP2/3 complex ARPC3 (21 kDa) subunit
	EVM0001964	-1.22453	6.10715e-06	PF07160:Spindle and kinetochore-associated protein 1
	EVM0006221	-1.22391	2.78924e-07	PF00953:Glycosyl transferase family 4
	EVM0003854	-1.22348	1.23081e-17	PF02803:Thiolase, C-terminal domain|PF00108:Thiolase, N-terminal domain
	EVM0009900	-1.22264	0.00520424	PF06579:Caenorhabditis elegans ly-6-related protein
	EVM0007500	-1.22046	0.00259719	-
	EVM0006561	-1.21797	0.000161777	-
	EVM0011713	-1.21547	0.00157005	PF00581:Rhodanese-like domain
	EVM0003733	-1.21188	0.00319026	PF13087:AAA domain|PF13086:AAA domain
	EVM0015971	-1.21107	0.000100058	-
	EVM0007951	-1.2085	0.0220724	PF01169:Uncharacterized protein family UPF0016
	EVM0001152	-1.20697	6.9442e-05	PF04116:Fatty acid hydroxylase superfamily
	EVM0012774	-1.20647	0.00129036	PF00654:Voltage gated chloride channel
	EVM0002502	-1.20639	0.00153685	PF00128:Alpha amylase, catalytic domain
	EVM0002033	-1.20629	0.0154309	-
	EVM0007264	-1.20387	0.0432265	PF00431:CUB domain|PF00754:F5/8 type C domain|PF02494:HYR domain|PF12947:EGF domain|PF07645:Calcium-binding EGF domain|PF00084:Sushi repeat (SCR repeat)|PF13385:Concanavalin A-like lectin/glucanases superfamily|PF07699:Putative ephrin-receptor like|PF00008:EGF-like domain
	novel.762	-1.20364	0.0464359	-
	EVM0014802	-1.20183	0.00060305	PF00092:von Willebrand factor type A domain
	EVM0013955	-1.20176	8.47466e-09	PF05057:Putative serine esterase (DUF676)
	EVM0010913	-1.20115	1.4063e-09	-
	EVM0013554	-1.19918	9.6507e-07	-
	EVM0010075	-1.19915	0.0477487	PF00014:Kunitz/Bovine pancreatic trypsin inhibitor domain
	EVM0002399	-1.19888	7.83949e-06	-
	novel.741	-1.19878	6.18778e-08	-
	EVM0013145	-1.19803	9.3463e-06	-
	EVM0008944	-1.19774	2.96863e-05	PF08154:NLE (NUC135) domain
	EVM0016165	-1.19603	2.20637e-22	PF00262:Calreticulin family
	EVM0000074	-1.19566	1.8436e-07	PF00091:Tubulin/FtsZ family, GTPase domain|PF03953:Tubulin C-terminal domain
	EVM0010314	-1.19467	1.39011e-06	PF02036:SCP-2 sterol transfer family|PF00106:short chain dehydrogenase
	EVM0016969	-1.19089	0.000507252	-
	EVM0007347	-1.18899	0.00241655	PF00008:EGF-like domain|PF07645:Calcium-binding EGF domain|PF02210:Laminin G domain
	EVM0001442	-1.18852	3.1515e-10	PF00169:PH domain|PF00373:FERM central domain
	EVM0004595	-1.1878	0.00575228	PF00248:Aldo/keto reductase family
	EVM0008390	-1.18444	0.0268917	PF07690:Major Facilitator Superfamily
	EVM0004366	-1.18134	0.00222244	PF00069:Protein kinase domain|PF07679:Immunoglobulin I-set domain
	EVM0008559	-1.18064	0.00013385	-
	EVM0001223	-1.17847	4.53781e-08	PF00058:Low-density lipoprotein receptor repeat class B|PF07474:G2F domain|PF00388:Phosphatidylinositol-specific phospholipase C, X domain|PF09279:Phosphoinositide-specific phospholipase C, efhand-like|PF12947:EGF domain
	EVM0015649	-1.17825	1.00631e-13	PF02460:Patched family
	EVM0012547	-1.17382	0.021268	-
	EVM0005889	-1.17045	4.28072e-07	PF04910:Transcriptional repressor TCF25
	EVM0004925	-1.16947	6.25411e-06	PF00106:short chain dehydrogenase
	novel.409	-1.16895	0.00531884	-
	EVM0016764	-1.16838	0.0199694	PF16891:Serine-threonine protein phosphatase N-terminal domain|PF00149:Calcineurin-like phosphoesterase
	EVM0003834	-1.168	0.000455264	PF00004:ATPase family associated with various cellular activities (AAA)
	EVM0001712	-1.16668	0.00347927	PF00248:Aldo/keto reductase family
	EVM0017139	-1.16638	1.67408e-09	PF00106:short chain dehydrogenase
	EVM0009682	-1.16563	0.000187916	PF00266:Aminotransferase class-V
	EVM0000328	-1.16417	0.00537124	PF02170:PAZ domain|PF02171:Piwi domain|PF16488:Argonaute linker 2 domain
	EVM0009383	-1.16297	0.00754048	PF10294:Lysine methyltransferase
	EVM0011583	-1.16281	0.00115598	PF00743:Flavin-binding monooxygenase-like
	EVM0010508	-1.16233	0.00691554	-
	novel.1195	-1.16181	4.53811e-14	PF00059:Lectin C-type domain
	EVM0002016	-1.16102	0.00568238	PF00059:Lectin C-type domain
	EVM0004003	-1.15823	1.27803e-07	PF02798:Glutathione S-transferase, N-terminal domain|PF14497:Glutathione S-transferase, C-terminal domain
	EVM0012282	-1.15622	9.14397e-11	PF00378:Enoyl-CoA hydratase/isomerase
	EVM0006400	-1.15608	2.08058e-18	PF00171:Aldehyde dehydrogenase family
	EVM0005597	-1.15472	5.65723e-07	PF00059:Lectin C-type domain
	EVM0006314	-1.15352	6.622e-05	-
	EVM0007707	-1.15289	0.000498847	PF00248:Aldo/keto reductase family
	EVM0015085	-1.15281	0.000666744	-
	EVM0010549	-1.15263	3.79944e-05	PF16953:Protein-only RNase P
	EVM0011377	-1.15153	1.06451e-08	PF00313:'Cold-shock' DNA-binding domain
	EVM0000813	-1.1512	0.00375257	PF02014:Reeler domain
	EVM0010683	-1.15101	0.000108141	PF02666:Phosphatidylserine decarboxylase
	EVM0013071	-1.15055	0.00392806	PF01951:Archease protein family (MTH1598/TM1083)
	EVM0013187	-1.15025	1.86086e-05	PF02460:Patched family
	EVM0007330	-1.14813	0.000138953	PF00664:ABC transporter transmembrane region|PF00005:ABC transporter
	EVM0007181	-1.14743	1.47517e-05	-
	EVM0005389	-1.14669	2.29337e-06	-
	EVM0009206	-1.14412	0.00103367	-
	EVM0010358	-1.14154	0.000421177	-
	EVM0009523	-1.14125	2.54033e-05	PF00153:Mitochondrial carrier protein
	EVM0013030	-1.141	0.0232505	PF10157:BLOC-1-related complex sub-unit 6
	EVM0016777	-1.13886	0.00779856	-
	EVM0000124	-1.1329	7.87094e-06	PF08245:Mur ligase middle domain
	EVM0003860	-1.13271	8.91154e-08	-
	EVM0009373	-1.1324	0.000335089	-
	EVM0000219	-1.13217	5.29784e-08	PF00106:short chain dehydrogenase|PF02036:SCP-2 sterol transfer family
	EVM0001943	-1.13136	8.28352e-11	PF13086:AAA domain|PF16399:Intron-binding protein aquarius N-terminus|PF13087:AAA domain
	EVM0016078	-1.12835	0.00254592	PF07714:Protein tyrosine kinase
	novel.947	-1.12825	0.000455264	PF10545:Alcohol dehydrogenase transcription factor Myb/SANT-like
	EVM0015674	-1.12773	0.000213021	-
	EVM0005809	-1.12695	8.1869e-05	PF00538:linker histone H1 and H5 family
	EVM0006426	-1.1265	5.95036e-07	PF03637:Mob1/phocein family
	EVM0014198	-1.12638	4.85851e-05	-
	EVM0003328	-1.12401	0.0215964	-
	EVM0008257	-1.12383	2.77944e-16	PF13848:Thioredoxin-like domain|PF00085:Thioredoxin
	EVM0011592	-1.12379	0.000105553	PF00264:Common central domain of tyrosinase|PF01549:ShK domain-like
	novel.593	-1.12075	0.0160999	PF00135:Carboxylesterase family
	EVM0004392	-1.11748	1.5922e-05	-
	EVM0011395	-1.11656	0.00136036	-
	EVM0009562	-1.11651	3.49125e-05	PF00248:Aldo/keto reductase family
	EVM0014075	-1.11215	3.66904e-07	-
	EVM0003095	-1.11175	7.24604e-05	PF00225:Kinesin motor domain
	EVM0004784	-1.11174	3.27723e-07	PF16488:Argonaute linker 2 domain|PF02171:Piwi domain|PF02170:PAZ domain
	EVM0000507	-1.11102	0.00188913	-
	EVM0007995	-1.10966	7.47425e-06	-
	EVM0008214	-1.10877	0.0437632	PF01061:ABC-2 type transporter|PF00005:ABC transporter
	novel.1159	-1.10813	0.0162695	-
	EVM0006064	-1.10676	7.38309e-11	-
	EVM0006692	-1.10593	2.94569e-09	PF00042:Globin
	EVM0014093	-1.1053	5.04835e-15	-
	EVM0010758	-1.10428	0.000126727	PF01682:DB module
	EVM0002076	-1.10415	0.00340064	PF04752:ChaC-like protein
	EVM0015320	-1.10202	0.0281319	-
	EVM0012975	-1.10167	0.00022422	-
	EVM0014148	-1.10087	1.26206e-11	PF01400:Astacin (Peptidase family M12A)|PF00067:Cytochrome P450|PF10326:Serpentine type 7TM GPCR chemoreceptor Str
	EVM0016379	-1.10002	1.37975e-15	PF13344:Haloacid dehalogenase-like hydrolase|PF13242:HAD-hyrolase-like|PF07978:NIPSNAP
	EVM0011348	-1.09748	0.0353715	-
	novel.198	-1.09724	0.009284	-
	EVM0006051	-1.09666	0.00224023	-
	EVM0013511	-1.09528	2.37323e-05	PF07019:Rab5-interacting protein (Rab5ip)
	EVM0014306	-1.09402	3.0765e-12	PF17146:PIN domain of ribonuclease|PF08772:Nin one binding (NOB1) Zn-ribbon like
	EVM0001680	-1.09394	7.66335e-05	-
	EVM0011248	-1.09209	1.60461e-12	PF07648:Kazal-type serine protease inhibitor domain|PF10591:Secreted protein acidic and rich in cysteine Ca binding region
	EVM0012306	-1.09146	0.001898	PF00069:Protein kinase domain
	EVM0004076	-1.091	1.09309e-05	PF00501:AMP-binding enzyme|PF13193:AMP-binding enzyme C-terminal domain
	EVM0006220	-1.09087	6.7346e-06	PF00225:Kinesin motor domain
	EVM0011921	-1.08951	6.48924e-09	-
	EVM0012034	-1.0886	2.05506e-05	PF04777:Erv1 / Alr family
	EVM0017031	-1.08771	0.000239581	PF00493:MCM2/3/5 family|PF17207:MCM OB domain
	EVM0013408	-1.08603	2.28929e-09	PF01764:Lipase (class 3)
	EVM0017027	-1.08554	0.000749794	-
	EVM0013332	-1.0846	0.00053384	-
	EVM0016403	-1.0836	0.033924	PF00520:Ion transport protein
	EVM0001322	-1.08282	0.0256185	-
	EVM0001535	-1.08182	3.52959e-05	PF01145:SPFH domain / Band 7 family
	EVM0009342	-1.08156	4.28992e-12	-
	EVM0009809	-1.07988	0.00276892	PF14749:Acyl-coenzyme A oxidase N-terminal|PF02770:Acyl-CoA dehydrogenase, middle domain|PF01756:Acyl-CoA oxidase
	EVM0008593	-1.07931	0.00033364	PF10545:Alcohol dehydrogenase transcription factor Myb/SANT-like
	EVM0015746	-1.07723	9.24795e-06	PF04145:Ctr copper transporter family
	EVM0013261	-1.07709	6.71516e-11	-
	EVM0014389	-1.07407	7.35503e-05	PF12330:Haspin like kinase domain|PF00018:SH3 domain|PF07714:Protein tyrosine kinase|PF00017:SH2 domain
	EVM0015808	-1.07318	0.0422184	PF00335:Tetraspanin family
	EVM0017452	-1.07304	5.84791e-05	PF01421:Reprolysin (M12B) family zinc metalloprotease|PF01562:Reprolysin family propeptide|PF00200:Disintegrin|PF08516:ADAM cysteine-rich
	EVM0006829	-1.07175	1.24826e-07	PF03839:Translocation protein Sec62
	EVM0010076	-1.0708	0.00112964	PF07914:Protein of unknown function (DUF1679)
	EVM0007035	-1.06796	1.32451e-07	-
	EVM0009526	-1.06742	0.0194785	-
	EVM0014578	-1.0672	0.00212174	PF00485:Phosphoribulokinase / Uridine kinase family|PF14681:Uracil phosphoribosyltransferase
	EVM0005123	-1.06663	0.0156532	PF13927:Immunoglobulin domain
	EVM0006927	-1.06597	0.0469678	PF00431:CUB domain|PF01400:Astacin (Peptidase family M12A)
	EVM0013043	-1.06496	0.0060655	PF14551:MCM N-terminal domain|PF17207:MCM OB domain|PF00493:MCM2/3/5 family
	EVM0005068	-1.06449	1.09252e-05	PF01230:HIT domain
	EVM0010908	-1.06422	0.000637775	-
	EVM0000231	-1.06208	0.00409303	PF03137:Organic Anion Transporter Polypeptide (OATP) family
	EVM0000576	-1.06081	0.00034804	-
	EVM0001130	-1.06052	1.9166e-05	PF02383:SacI homology domain|PF12456:Inositol phosphatase
	EVM0011317	-1.06037	2.47829e-05	PF00085:Thioredoxin
	EVM0012704	-1.05764	2.02274e-05	PF04055:Radical SAM superfamily|PF16881:N-terminal domain of lipoyl synthase of Radical_SAM family
	EVM0015151	-1.05742	6.65113e-05	PF16076:Acyltransferase C-terminus|PF01553:Acyltransferase
	EVM0000061	-1.05608	0.00102318	-
	EVM0004700	-1.05477	2.48221e-07	PF00013:KH domain
	EVM0000330	-1.05094	0.000799621	PF00271:Helicase conserved C-terminal domain|PF00270:DEAD/DEAH box helicase|PF00098:Zinc knuckle
	EVM0001523	-1.05092	1.67644e-05	PF00612:IQ calmodulin-binding motif
	EVM0008580	-1.05086	0.0375763	PF04116:Fatty acid hydroxylase superfamily
	EVM0015229	-1.04894	0.000275801	PF00505:HMG (high mobility group) box
	EVM0012310	-1.04833	0.00055601	PF01663:Type I phosphodiesterase / nucleotide pyrophosphatase
	EVM0003215	-1.04624	0.000864207	-
	EVM0013258	-1.04297	1.18054e-06	-
	EVM0010883	-1.04175	0.0175186	PF00001:7 transmembrane receptor (rhodopsin family)
	EVM0009627	-1.04162	0.0256185	PF00076:RNA recognition motif. (a.k.a. RRM, RBD, or RNP domain)
	EVM0015193	-1.03948	0.0366988	-
	EVM0002908	-1.03779	1.01259e-05	PF01652:Eukaryotic initiation factor 4E
	EVM0005819	-1.03709	0.00128256	PF00621:RhoGEF domain
	EVM0016518	-1.03587	2.70998e-06	PF00378:Enoyl-CoA hydratase/isomerase
	EVM0016500	-1.03317	2.78406e-06	PF00505:HMG (high mobility group) box
	EVM0016392	-1.03276	1.02666e-10	PF07716:Basic region leucine zipper
	EVM0009700	-1.03113	7.98549e-06	-
	EVM0007071	-1.03106	2.28425e-05	PF10517:Electron transfer DM13
	EVM0004517	-1.02898	0.000340195	PF17207:MCM OB domain|PF00493:MCM2/3/5 family|PF14551:MCM N-terminal domain
	EVM0007879	-1.0289	0.000277965	PF13905:Thioredoxin-like
	EVM0003034	-1.02784	1.79439e-09	PF00173:Cytochrome b5-like Heme/Steroid binding domain
	EVM0003525	-1.02702	0.0172894	PF00059:Lectin C-type domain|PF00092:von Willebrand factor type A domain
	EVM0000980	-1.02678	0.00794631	-
	EVM0011316	-1.02596	0.0050644	PF02137:Adenosine-deaminase (editase) domain
	EVM0016345	-1.02531	0.0203401	-
	EVM0002716	-1.02497	0.000325489	PF00753:Metallo-beta-lactamase superfamily
	EVM0016325	-1.02313	5.4258e-07	PF08240:Alcohol dehydrogenase GroES-like domain|PF00107:Zinc-binding dehydrogenase
	EVM0013413	-1.02242	0.00194014	PF00400:WD domain, G-beta repeat
	EVM0006691	-1.02148	0.00207048	-
	EVM0005647	-1.02089	0.0139527	PF10396:GTP-binding protein TrmE N-terminus|PF01926:50S ribosome-binding GTPase|PF12631:MnmE helical domain
	EVM0015392	-1.02052	2.40523e-06	PF03564:Protein of unknown function (DUF1759)
	EVM0005113	-1.01873	0.000251205	-
	EVM0005183	-1.01831	0.0184164	PF03407:Nucleotide-diphospho-sugar transferase
	EVM0000889	-1.01817	0.00121704	-
	EVM0003592	-1.01786	0.00190044	PF15247:Histone RNA hairpin-binding protein RNA-binding domain
	EVM0000913	-1.01725	1.15375e-05	PF00209:Sodium:neurotransmitter symporter family
	EVM0006105	-1.01652	4.02686e-06	PF07569:TUP1-like enhancer of split|PF00400:WD domain, G-beta repeat|PF09453:HIRA B motif
	EVM0001495	-1.01536	0.00396026	-
	EVM0008842	-1.01509	0.0281215	-
	novel.447	-1.01402	0.044549	PF13419:Haloacid dehalogenase-like hydrolase
	EVM0001205	-1.01309	2.37641e-05	-
	EVM0015815	-1.0105	0.000268678	-
	EVM0007970	-1.00888	2.75232e-05	PF16900:Replication protein A OB domain|PF01336:OB-fold nucleic acid binding domain|PF08646:Replication factor-A C terminal domain
	EVM0014775	-1.00884	4.38542e-06	PF13589:Histidine kinase-, DNA gyrase B-, and HSP90-like ATPase|PF00183:Hsp90 protein
	EVM0012421	-1.00842	0.000792861	PF02191:Olfactomedin-like domain
	EVM0003297	-1.00839	0.00222644	-
	EVM0008737	-1.00587	1.452e-10	PF00076:RNA recognition motif. (a.k.a. RRM, RBD, or RNP domain)
	EVM0008058	-1.00451	0.00202372	PF00876:Innexin
	EVM0016047	-1.00396	0.00103545	-
	EVM0004994	-1.0038	0.0472795	PF13920:Zinc finger, C3HC4 type (RING finger)|PF07177:Neuralized
	EVM0004949	-1.00364	0.0217272	-
	EVM0015675	-1.00089	4.00793e-08	PF02460:Patched family
	novel.731	-1.00068	0.000695887	-

## Sheet: DEGs in “S50 vs S30“ comparison
	gene_id	S50 vs S30_log2FoldChange	S50 vs S30_padj	gene_description
114 Up-regulated DEGs
	EVM0004440	2.12176	1.53174e-11	-
	novel.636	2.09975	0.00255666	-
	EVM0011653	1.98835	0.0279529	-
	EVM0009534	1.90681	0.0189677	PF04117:Mpv17 / PMP22 family
	novel.440	1.9022	9.32604e-06	-
	EVM0010244	1.82599	0.0311273	PF02535:ZIP Zinc transporter
	EVM0016546	1.76287	0.00886321	PF01925:Sulfite exporter TauE/SafE
	EVM0002404	1.68568	0.0108461	-
	EVM0016191	1.67019	0.0482031	PF01925:Sulfite exporter TauE/SafE
	EVM0004969	1.6551	0.00224536	PF14497:Glutathione S-transferase, C-terminal domain|PF02798:Glutathione S-transferase, N-terminal domain
	EVM0010897	1.62397	8.85704e-05	-
	novel.882	1.61618	0.00728792	-
	novel.619	1.6139	0.000397406	-
	EVM0002760	1.6136	0.00357638	PF10320:Serpentine type 7TM GPCR chemoreceptor Srsx
	EVM0003028	1.61319	4.00056e-10	-
	EVM0009464	1.55101	0.00332578	-
	novel.100	1.53542	0.00722804	-
	EVM0011167	1.53284	0.0130545	-
	EVM0002210	1.53038	0.00546488	-
	EVM0000019	1.51665	0.0461708	PF01549:ShK domain-like
	EVM0002648	1.50505	0.0284835	PF03712:Copper type II ascorbate-dependent monooxygenase, C-terminal domain|PF03351:DOMON domain|PF01082:Copper type II ascorbate-dependent monooxygenase, N-terminal domain
	EVM0015032	1.4338	0.0356496	PF01030:Receptor L domain
	EVM0015566	1.40429	1.66599e-05	-
	EVM0006466	1.37723	0.000243309	-
	EVM0009878	1.35174	0.0390996	-
	EVM0000879	1.34521	0.00931258	-
	EVM0003922	1.34411	0.0274293	-
	EVM0002447	1.34072	1.10721e-06	PF01433:Peptidase family M1 domain|PF09127:Leukotriene A4 hydrolase, C-terminal
	EVM0017439	1.32189	1.26792e-09	PF01048:Phosphorylase superfamily
	EVM0001376	1.32035	0.0485925	-
	EVM0003664	1.30602	0.0114552	-
	EVM0001577	1.29876	0.0298081	-
	EVM0014140	1.28948	0.00927011	-
	EVM0008678	1.28909	0.0374255	-
	EVM0011976	1.28827	0.00499497	PF05826:Phospholipase A2
	EVM0002391	1.28764	2.19555e-06	PF00135:Carboxylesterase family
	EVM0015507	1.25739	3.46788e-06	PF00046:Homeobox domain
	EVM0012255	1.24283	6.34724e-08	PF07914:Protein of unknown function (DUF1679)
	EVM0016920	1.24057	1.50661e-06	PF01060:Transthyretin-like family
	EVM0008029	1.23224	0.00608722	-
	EVM0010159	1.22474	5.19195e-05	PF00069:Protein kinase domain
	EVM0007756	1.21255	0.00329859	PF00201:UDP-glucoronosyl and UDP-glucosyl transferase
	novel.349	1.20689	3.64005e-10	-
	novel.1202	1.19588	0.0262763	-
	EVM0011347	1.19099	0.0371274	-
	EVM0016769	1.18898	0.0375593	PF00102:Protein-tyrosine phosphatase
	EVM0013594	1.18452	0.0244409	-
	novel.416	1.18222	0.0132088	-
	EVM0013237	1.1812	0.0115519	PF01699:Sodium/calcium exchanger protein
	EVM0008592	1.17793	0.0072318	PF00731:AIR carboxylase|PF01259:SAICAR synthetase
	EVM0004648	1.17692	0.00437513	PF00017:SH2 domain|PF07714:Protein tyrosine kinase
	EVM0003852	1.17563	1.10721e-06	-
	EVM0001164	1.17298	0.0119828	-
	EVM0016093	1.16273	2.48325e-07	PF00474:Sodium:solute symporter family
	novel.608	1.15907	0.0131289	PF00013:KH domain|PF00635:MSP (Major sperm protein) domain
	EVM0008482	1.15266	0.035474	PF10328:Serpentine type 7TM GPCR chemoreceptor Srx
	EVM0007226	1.1477	0.00199169	PF00102:Protein-tyrosine phosphatase
	EVM0014978	1.13569	9.7616e-05	PF00042:Globin
	EVM0008024	1.13194	0.00199169	-
	EVM0011782	1.13157	0.000478693	-
	EVM0015041	1.13027	6.57703e-10	-
	novel.130	1.12953	0.0452895	PF10328:Serpentine type 7TM GPCR chemoreceptor Srx
	EVM0003637	1.12049	6.98865e-06	PF13193:AMP-binding enzyme C-terminal domain|PF00501:AMP-binding enzyme
	novel.107	1.1164	0.00395975	-
	EVM0002160	1.11162	0.0388019	-
	EVM0011704	1.10708	0.00172526	PF00059:Lectin C-type domain
	EVM0001144	1.10543	0.0221142	-
	EVM0001205	1.10157	1.39562e-07	-
	EVM0017372	1.09908	1.0187e-09	-
	EVM0012258	1.09729	0.0157698	PF02995:Protein of unknown function (DUF229)
	EVM0013381	1.0956	0.0100041	-
	EVM0006857	1.09253	0.0248694	PF14473:RD3 protein
	EVM0015426	1.08437	0.0182139	PF06579:Caenorhabditis elegans ly-6-related protein
	EVM0009081	1.07546	0.00448272	-
	EVM0002446	1.07184	0.0384961	-
	EVM0013007	1.07028	1.19918e-05	-
	EVM0009239	1.06912	0.0257559	PF01569:PAP2 superfamily
	EVM0006664	1.06748	0.000441113	-
	EVM0002445	1.06634	1.10342e-07	PF13328:HD domain
	EVM0011461	1.06588	3.77119e-07	PF02769:AIR synthase related protein, C-terminal domain|PF13507:CobB/CobQ-like glutamine amidotransferase domain
	EVM0005235	1.06574	0.000745286	-
	EVM0012906	1.06464	0.00307709	-
	EVM0011270	1.06274	2.16053e-06	PF00106:short chain dehydrogenase
	EVM0003661	1.05957	1.06681e-06	PF13847:Methyltransferase domain
	EVM0010683	1.05881	0.000980257	PF02666:Phosphatidylserine decarboxylase
	EVM0017320	1.05855	0.00313778	-
	EVM0014017	1.05848	0.0374837	-
	EVM0001581	1.05523	0.00318457	PF07687:Peptidase dimerisation domain|PF01546:Peptidase family M20/M25/M40
	EVM0011767	1.05319	1.92929e-07	-
	EVM0009922	1.04962	0.00202434	PF16493:N-terminal of Homeobox Meis and PKNOX1
	EVM0015750	1.04587	7.64041e-06	PF01490:Transmembrane amino acid transporter protein
	EVM0004595	1.03815	0.00291769	PF00248:Aldo/keto reductase family
	EVM0001952	1.03716	0.000453687	PF05478:Prominin
	EVM0014323	1.03389	0.0031886	PF10292:Serpentine type 7TM GPCR receptor class ab chemoreceptor
	EVM0007501	1.03375	0.00948306	-
	EVM0004603	1.03331	0.00105977	PF03982:Diacylglycerol acyltransferase
	EVM0004076	1.03289	6.40475e-06	PF00501:AMP-binding enzyme|PF13193:AMP-binding enzyme C-terminal domain
	EVM0000442	1.0262	0.00844257	PF01549:ShK domain-like
	EVM0017639	1.02268	0.00688613	-
	EVM0015840	1.02267	2.76956e-07	PF00067:Cytochrome P450
	EVM0001218	1.02177	0.0192956	PF01400:Astacin (Peptidase family M12A)
	EVM0000114	1.01862	0.013467	PF01151:GNS1/SUR4 family
	EVM0015913	1.01685	1.41755e-06	-
	EVM0006170	1.01612	0.0038271	-
	EVM0005705	1.01547	7.20811e-06	PF01060:Transthyretin-like family
	EVM0004729	1.01532	2.05376e-09	PF05891:AdoMet dependent proline di-methyltransferase
	EVM0006525	1.01505	0.0203998	PF03567:Sulfotransferase family
	EVM0001432	1.01228	0.0044049	PF13920:Zinc finger, C3HC4 type (RING finger)
	EVM0007199	1.01025	0.0136734	PF13347:MFS/sugar transport protein
	EVM0003088	1.00868	0.00028087	PF03301:Tryptophan 2,3-dioxygenase
	EVM0002605	1.00592	2.14381e-06	PF01209:ubiE/COQ5 methyltransferase family|PF04379:ApaG domain
	EVM0014627	1.00506	0.000710597	PF00497:Bacterial extracellular solute-binding proteins, family 3|PF00060:Ligand-gated ion channel
	EVM0000507	1.00138	0.000789227	-
	EVM0011648	1.00044	0.000481141	-
185 Down-regulated DEGs
	EVM0002276	-7.02485	1.21114e-05	-
	EVM0007299	-5.14383	2.99976e-05	PF01484:Nematode cuticle collagen N-terminal domain
	EVM0010887	-4.72825	0.00109357	PF13439:Glycosyltransferase Family 4|PF00534:Glycosyl transferases group 1
	EVM0016931	-4.51098	0.00379013	-
	EVM0011594	-4.36188	0.0132088	PF01484:Nematode cuticle collagen N-terminal domain|PF01391:Collagen triple helix repeat (20 copies)
	EVM0008240	-4.28017	0.00894908	PF01484:Nematode cuticle collagen N-terminal domain|PF01391:Collagen triple helix repeat (20 copies)
	EVM0001461	-4.24799	0.0253393	PF00100:Zona pellucida-like domain
	EVM0005991	-3.95513	0.0194431	PF01391:Collagen triple helix repeat (20 copies)|PF01484:Nematode cuticle collagen N-terminal domain
	EVM0007688	-3.85717	1.5307e-14	-
	EVM0002991	-3.71952	0.000138329	PF05731:TROVE domain
	EVM0008131	-3.61724	0.00289216	PF00028:Cadherin domain
	EVM0001215	-3.57364	0.0276792	-
	EVM0008342	-3.50134	0.00120508	-
	EVM0005424	-3.48707	0.0493639	-
	EVM0006093	-3.4298	0.000133244	-
	EVM0012888	-3.39544	0.0236002	-
	EVM0010675	-3.39296	0.000481662	-
	EVM0011379	-3.23524	0.00313778	-
	EVM0002726	-3.10178	0.0136734	PF14625:Lustrin, cysteine-rich repeated domain
	EVM0004019	-3.09329	0.0227275	PF14625:Lustrin, cysteine-rich repeated domain|PF00014:Kunitz/Bovine pancreatic trypsin inhibitor domain|PF01683:EB module
	EVM0001731	-2.92565	3.46788e-06	PF14625:Lustrin, cysteine-rich repeated domain|PF00014:Kunitz/Bovine pancreatic trypsin inhibitor domain|PF00086:Thyroglobulin type-1 repeat
	EVM0012775	-2.8839	0.000510445	PF02460:Patched family
	EVM0010638	-2.86518	7.80139e-06	PF03098:Animal haem peroxidase
	EVM0001645	-2.84192	2.33283e-10	-
	EVM0016204	-2.80648	1.14031e-05	PF00038:Intermediate filament protein
	EVM0010238	-2.77349	0.026555	-
	EVM0015681	-2.7607	0.00197709	-
	EVM0016624	-2.74008	1.59894e-06	-
	EVM0016955	-2.73085	0.0158894	PF00328:Histidine phosphatase superfamily (branch 2)
	EVM0005177	-2.71531	0.00207274	PF01682:DB module
	EVM0016251	-2.69974	0.00395975	PF01079:Hint module
	EVM0015699	-2.68227	1.71692e-06	PF01826:Trypsin Inhibitor like cysteine rich domain|PF03351:DOMON domain
	EVM0015029	-2.65952	0.0124236	PF01391:Collagen triple helix repeat (20 copies)
	EVM0000011	-2.64067	0.00375972	PF03227:Gamma interferon inducible lysosomal thiol reductase (GILT)
	EVM0008374	-2.63722	6.06625e-05	PF13246:Cation transport ATPase (P-type)|PF00689:Cation transporting ATPase, C-terminus|PF08282:haloacid dehalogenase-like hydrolase|PF00122:E1-E2 ATPase
	EVM0002653	-2.61945	0.012002	-
	EVM0001760	-2.61253	0.00967602	-
	EVM0013620	-2.60662	0.00194322	PF01484:Nematode cuticle collagen N-terminal domain|PF02146:Sir2 family|PF01391:Collagen triple helix repeat (20 copies)
	EVM0008397	-2.56704	0.00427872	PF01079:Hint module
	EVM0013415	-2.54066	5.43703e-11	PF03351:DOMON domain|PF01826:Trypsin Inhibitor like cysteine rich domain
	EVM0010644	-2.5259	6.59719e-08	-
	EVM0013113	-2.52125	0.000306968	-
	EVM0008172	-2.51678	2.49674e-25	-
	EVM0013015	-2.35706	0.0205945	PF14625:Lustrin, cysteine-rich repeated domain|PF01683:EB module|PF00014:Kunitz/Bovine pancreatic trypsin inhibitor domain
	EVM0002114	-2.30892	0.0472404	PF00916:Sulfate permease family|PF01740:STAS domain
	EVM0011098	-2.21134	1.40326e-05	-
	EVM0014511	-2.15781	0.00949311	PF01391:Collagen triple helix repeat (20 copies)|PF01484:Nematode cuticle collagen N-terminal domain
	EVM0014405	-2.10017	0.0110886	-
	EVM0006741	-2.06146	2.69806e-06	PF07690:Major Facilitator Superfamily
	EVM0003204	-2.03185	0.00416333	PF13537:Glutamine amidotransferase domain|PF00733:Asparagine synthase
	EVM0017354	-2.03072	5.19195e-05	PF12341:Minichromosome loss protein, Mcl1, middle region
	EVM0012028	-2.01164	0.0177269	PF02434:Fringe-like
	EVM0011718	-1.99735	5.32281e-09	PF13855:Leucine rich repeat
	EVM0015419	-1.99004	0.00350183	PF14625:Lustrin, cysteine-rich repeated domain
	EVM0010013	-1.98412	0.000639508	-
	EVM0004781	-1.9805	0.0224423	-
	EVM0005760	-1.97596	0.0221142	PF02214:BTB/POZ domain
	EVM0003231	-1.9741	0.00834522	-
	EVM0007284	-1.93796	0.0249038	-
	EVM0017352	-1.9328	0.0130413	PF01484:Nematode cuticle collagen N-terminal domain|PF01391:Collagen triple helix repeat (20 copies)
	EVM0007747	-1.91651	0.00401626	PF08059:SEP domain|PF00789:UBX domain
	EVM0010680	-1.89169	0.0242437	PF00751:DM DNA binding domain
	EVM0001362	-1.88973	4.25462e-07	-
	EVM0015999	-1.88428	1.58732e-08	PF00751:DM DNA binding domain
	EVM0011710	-1.85391	0.0207536	PF00501:AMP-binding enzyme|PF13193:AMP-binding enzyme C-terminal domain
	EVM0005919	-1.82727	1.30145e-06	PF08007:Cupin superfamily protein
	EVM0010395	-1.82678	0.0377433	PF01683:EB module
	EVM0013762	-1.81583	0.0385936	PF00135:Carboxylesterase family
	EVM0004079	-1.78467	0.0458836	PF03351:DOMON domain
	EVM0011072	-1.78372	4.0081e-05	PF10075:CSN8/PSMD8/EIF3K family
	EVM0001545	-1.76371	2.35359e-05	PF01682:DB module
	EVM0007585	-1.74531	0.00167981	PF03055:Retinal pigment epithelial membrane protein
	novel.762	-1.72362	0.00442849	-
	EVM0007395	-1.72044	0.00862776	PF00092:von Willebrand factor type A domain
	EVM0006058	-1.70431	0.0475685	-
	EVM0015229	-1.68879	1.10342e-07	PF00505:HMG (high mobility group) box
	EVM0017321	-1.68058	0.0204291	-
	EVM0007264	-1.6777	0.0061342	PF00431:CUB domain|PF00754:F5/8 type C domain|PF02494:HYR domain|PF12947:EGF domain|PF07645:Calcium-binding EGF domain|PF00084:Sushi repeat (SCR repeat)|PF13385:Concanavalin A-like lectin/glucanases superfamily|PF07699:Putative ephrin-receptor like|PF00008:EGF-like domain
	EVM0010178	-1.65184	0.00275815	-
	EVM0011230	-1.65144	5.66128e-08	PF01569:PAP2 superfamily|PF03227:Gamma interferon inducible lysosomal thiol reductase (GILT)
	EVM0011452	-1.64623	6.00514e-06	PF00501:AMP-binding enzyme
	EVM0013554	-1.64559	1.04993e-10	-
	novel.1196	-1.64404	0.0356882	-
	EVM0005618	-1.63792	9.20804e-10	PF00538:linker histone H1 and H5 family
	EVM0008485	-1.63463	0.03042	-
	EVM0010699	-1.63204	0.0196184	PF15227:zinc finger of C3HC4-type, RING|PF00071:Ras family
	EVM0015711	-1.57073	0.0195762	PF03188:Eukaryotic cytochrome b561
	EVM0014838	-1.56988	3.59232e-15	PF00538:linker histone H1 and H5 family
	EVM0007481	-1.5573	1.09147e-06	PF00538:linker histone H1 and H5 family
	EVM0006095	-1.55311	0.0460911	PF06579:Caenorhabditis elegans ly-6-related protein
	EVM0004209	-1.55219	0.0416739	-
	EVM0005085	-1.53733	0.00604201	PF06309:Torsin
	EVM0003769	-1.50745	6.59719e-08	PF00538:linker histone H1 and H5 family
	EVM0012593	-1.49789	0.0358642	-
	EVM0008246	-1.47508	0.0206791	PF16363:GDP-mannose 4,6 dehydratase
	EVM0004567	-1.42295	0.0295615	PF00335:Tetraspanin family
	EVM0008365	-1.42024	0.021491	-
	EVM0001500	-1.41914	0.0442855	-
	EVM0000619	-1.40913	0.0214481	PF01400:Astacin (Peptidase family M12A)
	EVM0012734	-1.40024	0.0379578	PF00100:Zona pellucida-like domain|PF00024:PAN domain
	EVM0003337	-1.39905	0.00359723	-
	EVM0010612	-1.3948	0.0290611	PF07714:Protein tyrosine kinase|PF00211:Adenylate and Guanylate cyclase catalytic domain|PF01094:Receptor family ligand binding region
	EVM0004950	-1.39202	3.24715e-13	PF00538:linker histone H1 and H5 family
	EVM0015736	-1.3876	0.0278461	-
	EVM0000639	-1.38219	2.26663e-05	-
	EVM0007377	-1.37601	0.0131913	-
	EVM0006948	-1.35699	0.0150279	-
	EVM0015428	-1.34991	0.0192879	PF00001:7 transmembrane receptor (rhodopsin family)
	EVM0014291	-1.34889	0.0336097	PF00876:Innexin
	EVM0013588	-1.34699	0.00133727	-
	novel.926	-1.33822	0.00281351	-
	EVM0008217	-1.33489	0.0021677	PF00156:Phosphoribosyl transferase domain|PF00215:Orotidine 5'-phosphate decarboxylase / HUMPS family
	EVM0013747	-1.31598	0.0147664	-
	EVM0012346	-1.31477	0.00124953	PF12719:Nuclear condensing complex subunits, C-term domain
	EVM0009243	-1.31084	0.0395431	PF00307:Calponin homology (CH) domain
	EVM0011558	-1.30641	0.000353414	-
	novel.771	-1.28566	0.0078117	PF00651:BTB/POZ domain
	EVM0013953	-1.28474	0.0340317	PF00535:Glycosyl transferase family 2|PF00652:Ricin-type beta-trefoil lectin domain
	EVM0004762	-1.28423	0.0006338	-
	EVM0011642	-1.28067	0.0478955	-
	EVM0014681	-1.27015	0.00227196	PF02204:Vacuolar sorting protein 9 (VPS9) domain
	EVM0004377	-1.26096	1.29197e-06	-
	EVM0014212	-1.26033	0.0006338	-
	EVM0013969	-1.25939	0.000998343	PF03137:Organic Anion Transporter Polypeptide (OATP) family
	EVM0001495	-1.25889	0.00133727	-
	EVM0000330	-1.24393	0.00180102	PF00271:Helicase conserved C-terminal domain|PF00270:DEAD/DEAH box helicase|PF00098:Zinc knuckle
	EVM0013547	-1.21751	0.046371	PF02594:Uncharacterised ACR, YggU family COG1872
	EVM0000611	-1.21126	0.00214829	-
	EVM0003368	-1.20946	0.000293607	PF10205:Predicted coiled-coil domain-containing protein|PF10212:Predicted coiled-coil domain-containing protein
	EVM0003740	-1.20145	0.0367475	-
	EVM0001833	-1.20051	0.0150279	-
	EVM0013900	-1.19024	0.0466747	PF00853:Runt domain
	EVM0011872	-1.17621	1.13117e-05	-
	EVM0002421	-1.17571	8.92609e-06	PF07645:Calcium-binding EGF domain|PF12947:EGF domain
	EVM0004393	-1.17036	0.0313414	-
	EVM0000039	-1.16617	0.0117092	-
	EVM0001898	-1.16571	1.66599e-05	PF00011:Hsp20/alpha crystallin family
	EVM0011713	-1.16243	0.00740821	PF00581:Rhodanese-like domain
	EVM0004321	-1.16202	0.000243309	PF00085:Thioredoxin
	EVM0001156	-1.1559	9.27624e-09	PF00085:Thioredoxin|PF13848:Thioredoxin-like domain
	EVM0001039	-1.15403	0.0307245	PF13855:Leucine rich repeat
	EVM0007130	-1.15229	1.22542e-06	PF00004:ATPase family associated with various cellular activities (AAA)
	EVM0010969	-1.14583	0.00141026	PF01549:ShK domain-like|PF00264:Common central domain of tyrosinase
	EVM0012461	-1.14181	8.80962e-05	PF02737:3-hydroxyacyl-CoA dehydrogenase, NAD binding domain
	EVM0015271	-1.13836	1.37211e-09	PF14625:Lustrin, cysteine-rich repeated domain|PF00014:Kunitz/Bovine pancreatic trypsin inhibitor domain|PF01683:EB module
	EVM0000452	-1.13563	0.0078117	PF00076:RNA recognition motif. (a.k.a. RRM, RBD, or RNP domain)
	EVM0017072	-1.13121	0.0441948	PF00090:Thrombospondin type 1 domain|PF01421:Reprolysin (M12B) family zinc metalloprotease|PF01562:Reprolysin family propeptide
	EVM0001807	-1.12681	2.48325e-07	PF00628:PHD-finger
	EVM0015156	-1.12542	1.59894e-06	PF00076:RNA recognition motif. (a.k.a. RRM, RBD, or RNP domain)
	EVM0008236	-1.11366	0.0256621	-
	EVM0013063	-1.10236	0.00270548	PF00106:short chain dehydrogenase
	EVM0009359	-1.09954	0.00289216	-
	EVM0000073	-1.08144	0.0107212	PF00067:Cytochrome P450
	EVM0013850	-1.08084	1.07567e-07	PF14237:Domain of unknown function (DUF4339)|PF00226:DnaJ domain
	EVM0012834	-1.08069	0.00259614	-
	EVM0000889	-1.07574	0.00200705	-
	EVM0004863	-1.07261	0.000520098	PF00182:Chitinase class I
	EVM0004210	-1.07065	1.30145e-06	PF02736:Myosin N-terminal SH3-like domain|PF01576:Myosin tail|PF00063:Myosin head (motor domain)
	EVM0009457	-1.07013	1.77603e-05	PF04083:Partial alpha/beta-hydrolase lipase region
	EVM0000321	-1.06903	0.0150279	PF07690:Major Facilitator Superfamily
	EVM0002116	-1.06538	0.00414169	-
	EVM0011358	-1.06482	0.0441203	PF03097:BRO1-like domain
	EVM0016123	-1.06327	0.014203	PF00651:BTB/POZ domain
	EVM0003653	-1.06166	2.79186e-06	PF02275:Linear amide C-N hydrolases, choloylglycine hydrolase family|PF15508:beta subunit of N-acylethanolamine-hydrolyzing acid amidase
	EVM0003656	-1.05791	9.3545e-06	-
	EVM0001173	-1.05727	6.8626e-05	PF16019:Cysteine/serine-rich nuclear protein N-terminus
	EVM0003205	-1.0556	0.000102415	-
	EVM0004782	-1.05417	0.0121273	PF07474:G2F domain|PF12947:EGF domain|PF06119:Nidogen-like|PF00058:Low-density lipoprotein receptor repeat class B
	EVM0002448	-1.05079	0.0221142	-
	EVM0005571	-1.04828	0.00330753	PF00201:UDP-glucoronosyl and UDP-glucosyl transferase
	EVM0016054	-1.04086	0.0039174	PF12537:The Golgi pH Regulator (GPHR) Family N-terminal|PF12430:Abscisic acid G-protein coupled receptor
	EVM0004561	-1.03866	2.37198e-09	PF15189:Meiosis-specific coiled-coil domain-containing protein MEIOC
	EVM0004082	-1.03675	0.0192042	PF14625:Lustrin, cysteine-rich repeated domain|PF00014:Kunitz/Bovine pancreatic trypsin inhibitor domain
	EVM0017019	-1.03378	0.00484897	PF04987:Phosphatidylinositolglycan class N (PIG-N)
	EVM0015746	-1.02936	0.000310828	PF04145:Ctr copper transporter family
	EVM0005762	-1.02125	0.0119828	PF13087:AAA domain|PF13086:AAA domain|PF08696:DNA replication factor Dna2
	EVM0016647	-1.01589	0.00967602	PF04775:Acyl-CoA thioester hydrolase/BAAT N-terminal region|PF08840:BAAT / Acyl-CoA thioester hydrolase C terminal
	EVM0015847	-1.01438	0.00448272	PF13415:Galactose oxidase, central domain
	EVM0004509	-1.00839	1.30879e-06	PF00538:linker histone H1 and H5 family
	novel.1156	-1.00605	0.00565749	-
	EVM0002830	-1.00366	0.00229165	-
	EVM0003127	-1.00344	0.00519434	-
	EVM0010333	-1.00249	3.79017e-08	PF01039:Carboxyl transferase domain
	EVM0016723	-1.0024	0.000208965	PF15031:Domain of unknown function (DUF4528)|PF00595:PDZ domain (Also known as DHR or GLGF)|PF00564:PB1 domain
	EVM0010607	-1.00224	0.00143704	PF12348:CLASP N terminal

## Sheet: DEGs in ”S3 vs S50“ comparison
	gene_id	S3 vs S50_log2FoldChange	S3 vs S50_padj	gene_description
1346 Up-regulated DEGs
	EVM0004578	13.5417	1.55597e-27	-
	EVM0003820	12.9672	3.43986e-25	PF00992:Troponin
	EVM0017308	12.7517	1.91661e-24	-
	EVM0014317	11.9195	2.66776e-21	PF03098:Animal haem peroxidase
	EVM0004697	11.778	7.9136e-21	-
	EVM0016475	11.707	1.7441e-20	-
	EVM0007089	11.5308	6.16322e-20	-
	EVM0003236	11.3968	3.87395e-15	-
	EVM0008816	11.2254	1.13085e-18	PF13561:Enoyl-(Acyl carrier protein) reductase
	EVM0000772	11.1175	2.12601e-18	PF00067:Cytochrome P450
	EVM0012970	11.095	2.42257e-18	-
	EVM0009150	10.973	5.475e-18	PF01979:Amidohydrolase family
	EVM0016192	10.9644	5.67418e-18	PF01267:F-actin capping protein alpha subunit
	EVM0010454	10.9475	1.92705e-17	PF00337:Galactoside-binding lectin
	novel.1084	10.9088	8.61305e-18	-
	EVM0002967	10.7029	4.41137e-17	-
	EVM0004265	10.5049	2.21319e-16	PF14534:Domain of unknown function (DUF4440)
	EVM0007465	10.3803	8.11465e-16	-
	EVM0009023	10.3772	5.87907e-16	-
	EVM0001711	10.36	5.82313e-16	PF02520:Domain of unknown function DUF148
	EVM0010433	10.3552	6.44102e-16	PF00278:Pyridoxal-dependent decarboxylase, C-terminal sheet domain|PF02784:Pyridoxal-dependent decarboxylase, pyridoxal binding domain
	EVM0005604	10.3364	2.12989e-12	PF07690:Major Facilitator Superfamily
	EVM0000664	10.2953	1.70324e-15	-
	EVM0003986	10.2285	1.52933e-15	PF02817:e3 binding domain|PF00198:2-oxoacid dehydrogenases acyltransferase (catalytic domain)
	EVM0007799	10.225	2.8577e-15	-
	EVM0011174	10.2083	1.85019e-15	PF00620:RhoGAP domain|PF00611:Fes/CIP4, and EFC/F-BAR homology domain
	EVM0004039	10.1976	1.91026e-15	PF03166:MH2 domain
	EVM0017388	10.1618	2.3747e-15	-
	EVM0010270	10.1558	2.43032e-15	PF00876:Innexin
	EVM0011902	10.1259	2.28715e-20	PF10160:Predicted membrane protein
	EVM0003651	10.1202	4.3702e-15	PF00520:Ion transport protein
	EVM0014328	10.0544	6.73957e-15	PF00027:Cyclic nucleotide-binding domain|PF00069:Protein kinase domain
	EVM0010635	10.0367	5.57261e-15	PF00899:ThiF family|PF16420:Ubiquitin-like modifier-activating enzyme ATG7 N-terminus
	EVM0002634	10.0081	6.49965e-15	PF17171:Glutathione S-transferase, C-terminal domain|PF17172:Glutathione S-transferase N-terminal domain
	EVM0010743	9.99855	1.26128e-14	-
	EVM0013556	9.93907	1.5729e-14	PF13561:Enoyl-(Acyl carrier protein) reductase
	EVM0012408	9.72859	5.71132e-14	PF02460:Patched family
	EVM0015987	9.72577	9.63249e-14	PF00092:von Willebrand factor type A domain|PF00059:Lectin C-type domain
	EVM0007362	9.60239	1.2028e-13	PF00751:DM DNA binding domain
	EVM0003101	9.58889	1.44382e-13	PF02887:Pyruvate kinase, alpha/beta domain|PF00224:Pyruvate kinase, barrel domain
	EVM0010540	9.57743	9.01637e-14	PF00291:Pyridoxal-phosphate dependent enzyme
	EVM0011365	9.53931	1.86024e-13	PF00201:UDP-glucoronosyl and UDP-glucosyl transferase
	EVM0009432	9.50712	2.83704e-13	PF01593:Flavin containing amine oxidoreductase
	EVM0004931	9.48962	2.4318e-13	PF00201:UDP-glucoronosyl and UDP-glucosyl transferase
	EVM0012908	9.4786	3.21869e-13	PF00076:RNA recognition motif. (a.k.a. RRM, RBD, or RNP domain)
	EVM0012331	9.46579	3.21869e-13	-
	EVM0009926	9.44435	3.39014e-13	PF00782:Dual specificity phosphatase, catalytic domain
	EVM0013620	9.41558	1.62486e-102	PF01484:Nematode cuticle collagen N-terminal domain|PF02146:Sir2 family|PF01391:Collagen triple helix repeat (20 copies)
	EVM0002352	9.38233	5.03399e-13	-
	EVM0014480	9.32901	7.83616e-13	PF02931:Neurotransmitter-gated ion-channel ligand binding domain|PF02932:Neurotransmitter-gated ion-channel transmembrane region
	EVM0004097	9.32653	8.57095e-13	-
	EVM0009942	9.31404	1.16175e-12	-
	EVM0003997	9.30959	8.25247e-13	-
	novel.1037	9.30329	9.81881e-13	-
	EVM0003550	9.26204	7.32397e-13	-
	EVM0008208	9.22174	1.59708e-12	-
	EVM0010220	9.20305	1.67822e-12	PF04192:Utp21 specific WD40 associated putative domain
	EVM0008850	9.09449	3.67132e-12	-
	EVM0002577	9.02435	5.68644e-12	-
	EVM0002065	9.00066	3.70583e-12	PF00373:FERM central domain|PF09380:FERM C-terminal PH-like domain|PF11819:Domain of unknown function (DUF3338)
	EVM0011595	8.99864	7.98686e-12	PF01380:SIS domain|PF13522:Glutamine amidotransferase domain
	EVM0009024	8.95481	8.99524e-12	-
	EVM0016657	8.95197	1.08157e-11	PF00291:Pyridoxal-phosphate dependent enzyme
	EVM0013566	8.94019	1.07902e-11	-
	EVM0005653	8.92928	1.22337e-11	PF10292:Serpentine type 7TM GPCR receptor class ab chemoreceptor
	EVM0004692	8.92447	1.11142e-11	PF02995:Protein of unknown function (DUF229)
	EVM0000826	8.91135	1.29323e-11	PF00579:tRNA synthetases class I (W and Y)
	EVM0008388	8.84244	9.74801e-07	PF01705:CX module
	EVM0011016	8.83676	3.28229e-15	PF13499:EF-hand domain pair
	EVM0013399	8.83117	2.36152e-11	PF04124:Dor1-like family
	EVM0004559	8.80417	2.87436e-11	PF00487:Fatty acid desaturase|PF08557:Sphingolipid Delta4-desaturase (DES)
	EVM0005926	8.79898	2.59729e-11	PF01239:Protein prenyltransferase alpha subunit repeat
	EVM0014841	8.76165	7.08376e-11	-
	EVM0000780	8.75856	4.46536e-11	PF12796:Ankyrin repeats (3 copies)
	EVM0015180	8.7408	4.01978e-11	-
	EVM0002106	8.73895	3.90088e-11	PF01769:Divalent cation transporter
	EVM0010429	8.73465	6.5623e-11	PF01740:STAS domain|PF00916:Sulfate permease family
	EVM0004227	8.72897	7.0845e-11	PF02466:Tim17/Tim22/Tim23/Pmp24 family
	EVM0006740	8.7059	2.48018e-11	PF00106:short chain dehydrogenase
	EVM0006698	8.69136	7.6189e-11	PF01484:Nematode cuticle collagen N-terminal domain|PF01391:Collagen triple helix repeat (20 copies)
	EVM0003447	8.68757	5.8886e-11	PF00412:LIM domain|PF06297:PET Domain
	EVM0012004	8.6629	6.19947e-11	-
	EVM0003845	8.6506	1.09913e-10	PF00003:7 transmembrane sweet-taste receptor of 3 GCPR|PF07562:Nine Cysteines Domain of family 3 GPCR|PF01094:Receptor family ligand binding region
	EVM0004103	8.5957	1.2455e-10	PF13905:Thioredoxin-like
	EVM0006391	8.58995	1.1079e-10	PF17408:Malonyl-CoA decarboxylase N-terminal domain|PF05292:Malonyl-CoA decarboxylase C-terminal domain
	EVM0010360	8.58012	1.72337e-10	-
	EVM0017367	8.56929	1.2455e-10	PF01549:ShK domain-like
	EVM0004266	8.5368	6.49487e-11	PF12796:Ankyrin repeats (3 copies)|PF01734:Patatin-like phospholipase|PF13637:Ankyrin repeats (many copies)
	EVM0009208	8.53247	1.80018e-10	PF00067:Cytochrome P450
	novel.990	8.53177	1.95064e-10	PF00856:SET domain|PF18264:CXC domain
	EVM0000260	8.50083	1.98494e-10	PF06852:Protein of unknown function (DUF1248)
	EVM0010526	8.49422	4.40228e-10	PF00743:Flavin-binding monooxygenase-like
	EVM0002411	8.46381	3.59666e-14	PF15410:Pleckstrin homology domain|PF01369:Sec7 domain
	EVM0005832	8.44559	1.15176e-10	-
	EVM0002443	8.43925	2.80556e-10	PF00110:wnt family
	EVM0000642	8.42016	6.78255e-10	PF02485:Core-2/I-Branching enzyme
	EVM0005455	8.41233	3.34794e-10	-
	EVM0015223	8.40039	7.18244e-10	PF07885:Ion channel
	EVM0002206	8.40001	4.62333e-10	PF03381:LEM3 (ligand-effect modulator 3) family / CDC50 family
	EVM0002066	8.38089	1.96812e-10	PF10320:Serpentine type 7TM GPCR chemoreceptor Srsx|PF01769:Divalent cation transporter
	EVM0002152	8.3261	9.759e-10	-
	EVM0015270	8.28472	1.66073e-09	PF00664:ABC transporter transmembrane region|PF00005:ABC transporter
	EVM0001995	8.25276	1.15259e-09	PF00001:7 transmembrane receptor (rhodopsin family)
	EVM0014168	8.2522	1.15259e-09	-
	EVM0014479	8.21897	1.06638e-09	-
	novel.987	8.20373	1.54271e-09	-
	EVM0015192	8.20218	3.49527e-13	-
	EVM0015256	8.16644	1.81536e-09	-
	EVM0008447	8.14298	7.32643e-10	PF00503:G-protein alpha subunit
	EVM0002246	8.07131	2.66139e-09	PF00001:7 transmembrane receptor (rhodopsin family)
	EVM0009815	8.05535	3.56489e-09	-
	EVM0016867	8.00806	4.2297e-09	PF01433:Peptidase family M1 domain|PF09127:Leukotriene A4 hydrolase, C-terminal
	EVM0012869	7.96627	6.16212e-09	PF07914:Protein of unknown function (DUF1679)
	EVM0016537	7.94543	2.127e-12	-
	EVM0012128	7.93548	7.13699e-09	PF00225:Kinesin motor domain
	EVM0010617	7.93252	6.63322e-09	PF00860:Permease family
	EVM0013686	7.93125	7.29101e-09	PF05132:RNA polymerase III RPC4
	EVM0017588	7.92155	2.66139e-09	PF00687:Ribosomal protein L1p/L10e family
	EVM0003676	7.89572	2.87671e-08	PF01302:CAP-Gly domain
	EVM0005322	7.89375	1.46161e-08	-
	EVM0001787	7.89296	9.52462e-09	PF00076:RNA recognition motif. (a.k.a. RRM, RBD, or RNP domain)
	EVM0012690	7.87189	9.93522e-09	PF04410:Gar1/Naf1 RNA binding region
	EVM0010182	7.84687	4.33026e-09	-
	EVM0008864	7.84388	1.5588e-08	PF01549:ShK domain-like
	EVM0017204	7.79803	1.48449e-08	PF01145:SPFH domain / Band 7 family
	EVM0002393	7.79383	5.5764e-09	PF07885:Ion channel
	EVM0007530	7.79012	1.54586e-08	PF00067:Cytochrome P450
	EVM0014748	7.76208	1.8591e-08	PF01030:Receptor L domain
	EVM0006265	7.75691	2.6458e-08	PF07522:DNA repair metallo-beta-lactamase
	novel.985	7.72208	2.41367e-08	-
	EVM0012754	7.69587	2.72517e-08	PF07914:Protein of unknown function (DUF1679)
	EVM0003908	7.67229	3.3955e-08	PF00153:Mitochondrial carrier protein
	EVM0008947	7.66228	2.24081e-16	PF03083:Sugar efflux transporter for intercellular exchange
	EVM0001738	7.6407	3.81792e-08	-
	EVM0012433	7.63709	1.33388e-26	PF00063:Myosin head (motor domain)
	EVM0009614	7.61824	1.74678e-08	PF00105:Zinc finger, C4 type (two domains)|PF00104:Ligand-binding domain of nuclear hormone receptor
	EVM0000672	7.59024	1.74103e-08	PF10222:Uncharacterized conserved protein (DUF2152)
	EVM0015435	7.5866	5.21965e-08	-
	EVM0015532	7.57354	5.82e-08	PF00104:Ligand-binding domain of nuclear hormone receptor|PF00105:Zinc finger, C4 type (two domains)
	EVM0016762	7.57246	2.99801e-08	PF00153:Mitochondrial carrier protein
	EVM0001108	7.56467	7.87978e-08	PF03360:Glycosyltransferase family 43
	EVM0006050	7.56054	6.49049e-08	PF00085:Thioredoxin
	EVM0010231	7.52516	2.3172e-07	-
	EVM0001570	7.52358	1.06144e-07	-
	EVM0001247	7.51839	1.27097e-07	-
	EVM0003153	7.50054	9.88715e-08	-
	EVM0001589	7.48382	2.71201e-07	PF00022:Actin
	EVM0003995	7.48052	1.00039e-07	PF00536:SAM domain (Sterile alpha motif)|PF00013:KH domain
	EVM0013614	7.46772	1.06562e-07	PF02892:BED zinc finger
	EVM0014110	7.44734	1.37791e-07	PF00248:Aldo/keto reductase family
	EVM0007988	7.43786	1.62233e-07	PF02798:Glutathione S-transferase, N-terminal domain|PF14497:Glutathione S-transferase, C-terminal domain
	EVM0016640	7.38795	5.44154e-07	-
	EVM0003602	7.36509	2.36602e-07	PF10318:Serpentine type 7TM GPCR chemoreceptor Srh
	EVM0003807	7.36378	4.14808e-07	PF10853:Protein of unknown function (DUF2650)
	EVM0004904	7.35365	2.37066e-07	PF01431:Peptidase family M13
	EVM0009575	7.30122	2.7853e-07	PF01566:Natural resistance-associated macrophage protein
	EVM0013130	7.2878	3.46955e-07	-
	EVM0004868	7.28518	3.2152e-07	-
	EVM0007404	7.27142	1.29863e-14	-
	EVM0004553	7.27116	6.53968e-07	PF07714:Protein tyrosine kinase
	EVM0003164	7.2709	4.02785e-07	PF00001:7 transmembrane receptor (rhodopsin family)
	EVM0012863	7.24295	1.29281e-07	PF07700:Haem-NO-binding|PF00211:Adenylate and Guanylate cyclase catalytic domain|PF07701:Heme NO binding associated
	EVM0008766	7.22059	7.50948e-07	-
	EVM0017596	7.2191	6.73489e-07	PF14534:Domain of unknown function (DUF4440)
	EVM0013455	7.21006	4.74707e-07	-
	EVM0014294	7.20456	6.09193e-07	-
	EVM0012008	7.20391	9.72414e-07	PF03567:Sulfotransferase family
	EVM0004358	7.20268	6.14981e-07	-
	EVM0011637	7.18314	7.20086e-07	-
	EVM0002218	7.18275	8.05643e-07	PF00724:NADH:flavin oxidoreductase / NADH oxidase family
	EVM0010578	7.17591	6.53968e-07	-
	EVM0006655	7.17094	8.50213e-10	PF00337:Galactoside-binding lectin
	EVM0009897	7.12862	8.17872e-07	-
	EVM0009923	7.12663	8.87687e-07	-
	EVM0002806	7.12137	1.08876e-06	PF00650:CRAL/TRIO domain|PF03125:C. elegans Sre G protein-coupled chemoreceptor
	EVM0017590	7.11646	8.64473e-07	-
	EVM0014884	7.10994	8.92554e-07	PF01697:Glycosyltransferase family 92
	EVM0008879	7.10828	9.80924e-07	PF16013:Domain of unknown function (DUF4781)
	EVM0004245	7.10676	7.6412e-23	PF02864:STAT protein, DNA binding domain|PF01017:STAT protein, all-alpha domain
	EVM0002991	7.10558	4.88093e-31	PF05731:TROVE domain
	EVM0007538	7.09526	9.58674e-07	PF03360:Glycosyltransferase family 43
	EVM0001948	7.0895	9.61975e-07	-
	EVM0017296	7.07652	1.10162e-06	PF04870:Moulting cycle
	EVM0016508	7.06172	2.21651e-06	PF10601:LITAF-like zinc ribbon domain
	EVM0014581	7.05727	2.2754e-09	-
	EVM0003899	7.03522	1.51172e-06	-
	EVM0002519	7.03438	1.34066e-50	PF15035:Ciliary rootlet component, centrosome cohesion
	EVM0006717	7.01914	2.27401e-06	-
	EVM0000919	7.00678	5.7901e-07	-
	EVM0001233	7.00232	1.81765e-06	-
	EVM0004100	6.99214	1.81804e-06	-
	novel.1058	6.88968	3.87731e-06	PF00059:Lectin C-type domain
	EVM0004228	6.88377	4.98958e-06	-
	EVM0010392	6.87431	3.64772e-06	-
	EVM0016836	6.87144	3.12961e-06	PF00104:Ligand-binding domain of nuclear hormone receptor
	EVM0007964	6.85833	9.76855e-06	PF01593:Flavin containing amine oxidoreductase
	EVM0007770	6.84741	3.87769e-06	-
	EVM0005444	6.84699	3.64368e-06	PF05648:Peroxisomal biogenesis factor 11 (PEX11)
	EVM0007926	6.80446	7.43799e-13	PF00566:Rab-GTPase-TBC domain|PF02893:GRAM domain
	EVM0010386	6.7987	4.65756e-06	PF00201:UDP-glucoronosyl and UDP-glucosyl transferase
	EVM0013649	6.78446	7.74623e-06	PF01391:Collagen triple helix repeat (20 copies)
	EVM0006033	6.78143	7.23804e-06	PF14712:Snapin/Pallidin
	EVM0012447	6.77605	5.16745e-06	-
	EVM0015059	6.73882	1.06604e-05	-
	EVM0006017	6.73754	1.19513e-05	PF02117:Serpentine type 7TM GPCR chemoreceptor Sra
	EVM0006376	6.71258	1.31277e-05	PF08285:Dolichol-phosphate mannosyltransferase subunit 3 (DPM3)
	EVM0015641	6.69574	7.99897e-06	-
	EVM0010293	6.66778	9.47178e-06	-
	EVM0016521	6.63829	1.16788e-05	PF01266:FAD dependent oxidoreductase
	EVM0010097	6.63551	2.83289e-06	PF02798:Glutathione S-transferase, N-terminal domain|PF14497:Glutathione S-transferase, C-terminal domain
	EVM0009448	6.62301	1.44181e-05	PF07690:Major Facilitator Superfamily
	EVM0008157	6.6183	1.04024e-15	-
	EVM0009307	6.59925	3.58152e-06	-
	EVM0006736	6.59341	1.67538e-05	-
	EVM0011732	6.58768	1.43464e-05	-
	EVM0016535	6.51241	4.92257e-08	PF08159:NUC153 domain
	EVM0004673	6.50111	2.3191e-05	-
	EVM0015305	6.45582	1.9785e-14	PF09127:Leukotriene A4 hydrolase, C-terminal|PF01433:Peptidase family M1 domain
	EVM0002018	6.45573	7.64466e-08	PF08243:SPT2 chromatin protein
	EVM0014427	6.45392	5.14842e-05	PF00092:von Willebrand factor type A domain|PF00059:Lectin C-type domain
	EVM0014740	6.45133	7.42011e-06	PF05631:Sugar-tranasporters, 12 TM
	EVM0016600	6.44293	4.09391e-05	-
	EVM0014161	6.44004	7.03937e-06	-
	EVM0001346	6.43796	3.12671e-05	PF02931:Neurotransmitter-gated ion-channel ligand binding domain|PF02932:Neurotransmitter-gated ion-channel transmembrane region
	EVM0007421	6.4375	7.00428e-25	PF17217:UPA domain|PF00090:Thrombospondin type 1 domain|PF00531:Death domain|PF13927:Immunoglobulin domain|PF00791:ZU5 domain
	EVM0003691	6.42691	4.3955e-05	-
	EVM0011568	6.42216	5.73412e-05	PF00412:LIM domain
	EVM0004081	6.38276	6.62574e-05	-
	EVM0010882	6.36749	4.28919e-05	PF00201:UDP-glucoronosyl and UDP-glucosyl transferase
	EVM0005371	6.34762	7.05992e-05	PF00069:Protein kinase domain
	EVM0004497	6.34161	5.9118e-51	PF01853:MOZ/SAS family
	EVM0003773	6.33984	5.29575e-05	-
	EVM0005726	6.32474	7.40026e-05	-
	EVM0002587	6.30788	7.08255e-05	PF00069:Protein kinase domain
	EVM0011843	6.30152	6.03364e-05	PF13460:NAD(P)H-binding
	EVM0012535	6.2997	5.94058e-05	PF10328:Serpentine type 7TM GPCR chemoreceptor Srx
	EVM0008296	6.2832	1.36582e-10	PF00008:EGF-like domain|PF02210:Laminin G domain
	EVM0000338	6.26342	7.35301e-05	PF02118:Srg family chemoreceptor
	EVM0008378	6.25519	2.50197e-05	-
	EVM0009212	6.2529	4.24266e-31	PF00474:Sodium:solute symporter family
	EVM0002639	6.25266	0.000117719	-
	EVM0005058	6.24402	0.000145892	PF10318:Serpentine type 7TM GPCR chemoreceptor Srh
	EVM0004326	6.23523	1.38546e-53	PF01549:ShK domain-like
	EVM0002796	6.22665	8.63919e-05	-
	EVM0017318	6.19399	0.000130112	PF07744:SPOC domain
	EVM0004110	6.1913	0.000102407	PF10294:Lysine methyltransferase
	EVM0000189	6.18692	0.000107151	PF00860:Permease family
	EVM0004900	6.18557	0.0001175	-
	EVM0016244	6.18402	9.18511e-16	PF02891:MIZ/SP-RING zinc finger
	EVM0013685	6.17465	0.000265256	-
	EVM0014646	6.14834	0.000127737	-
	EVM0009321	6.11543	3.64801e-05	PF02931:Neurotransmitter-gated ion-channel ligand binding domain
	EVM0015518	6.10471	5.72692e-07	PF10253:Mitotic checkpoint regulator, MAD2B-interacting
	EVM0011175	6.09021	0.000323407	-
	EVM0002788	6.07412	0.000194431	PF00017:SH2 domain
	EVM0007034	6.06936	0.000177397	PF00042:Globin
	EVM0002512	6.06126	0.000259709	-
	EVM0016847	6.01883	0.000321179	-
	EVM0014485	6.00518	1.77478e-17	PF00618:RasGEF N-terminal motif|PF00617:RasGEF domain
	EVM0013104	6.00336	5.96559e-05	-
	EVM0006010	5.98318	0.000366707	-
	EVM0004074	5.983	0.000291509	PF00102:Protein-tyrosine phosphatase
	EVM0005285	5.98066	0.000323823	PF07690:Major Facilitator Superfamily
	EVM0013472	5.95119	0.000501905	-
	EVM0002225	5.94993	0.000341886	PF03125:C. elegans Sre G protein-coupled chemoreceptor
	EVM0001603	5.945	0.000353618	-
	EVM0009215	5.94081	0.000373905	-
	EVM0008724	5.93846	0.000347711	PF01549:ShK domain-like
	EVM0000004	5.90682	0.00044692	PF10320:Serpentine type 7TM GPCR chemoreceptor Srsx
	EVM0015023	5.89298	2.2543e-06	PF00083:Sugar (and other) transporter
	novel.1085	5.88883	0.000607559	-
	EVM0000728	5.86827	1.03279e-11	PF01510:N-acetylmuramoyl-L-alanine amidase
	EVM0008244	5.86655	0.000941963	PF03269:Caenorhabditis protein of unknown function, DUF268
	EVM0012456	5.85999	9.46106e-125	PF09334:tRNA synthetases class I (M)|PF01588:Putative tRNA binding domain
	EVM0002872	5.84784	0.00047645	-
	EVM0014396	5.84504	0.000542304	-
	EVM0005155	5.83121	3.79915e-50	PF01399:PCI domain
	EVM0008142	5.82386	5.07708e-09	PF02520:Domain of unknown function DUF148
	EVM0003363	5.80171	0.00058438	PF01094:Receptor family ligand binding region|PF00069:Protein kinase domain
	EVM0005364	5.7977	0.000603603	-
	EVM0008206	5.79035	0.000786105	PF01925:Sulfite exporter TauE/SafE
	EVM0015057	5.78516	0.000146051	-
	EVM0000865	5.76513	0.00152719	PF02836:Glycosyl hydrolases family 2, TIM barrel domain
	EVM0013289	5.75781	0.00101552	-
	EVM0011056	5.74455	0.000828068	-
	EVM0015021	5.71981	0.00167864	-
	EVM0014287	5.7093	0.00116073	-
	EVM0003019	5.70704	0.00104356	PF03125:C. elegans Sre G protein-coupled chemoreceptor
	EVM0014851	5.70546	0.00100748	PF03567:Sulfotransferase family
	EVM0011200	5.69866	0.000950039	-
	EVM0005801	5.69528	0.000941963	-
	EVM0006308	5.69343	0.000948839	-
	EVM0008074	5.64934	0.00118458	PF10324:Serpentine type 7TM GPCR chemoreceptor Srw
	EVM0011180	5.64934	0.00118458	PF01757:Acyltransferase family
	EVM0016364	5.63444	0.000316256	PF04757:Pex2 / Pex12 amino terminal region
	EVM0012853	5.61649	2.03101e-15	-
	EVM0006603	5.60403	0.00203766	-
	EVM0005456	5.59721	3.34797e-16	PF00005:ABC transporter|PF12698:ABC-2 family transporter protein
	EVM0003154	5.59437	0.0016217	PF09791:Oxidoreductase-like protein, N-terminal
	EVM0012178	5.59166	0.00150756	-
	EVM0010525	5.58602	0.00143079	-
	EVM0002244	5.56844	1.32035e-22	PF00004:ATPase family associated with various cellular activities (AAA)|PF01434:Peptidase family M41
	EVM0012816	5.54225	1.15712e-12	PF10221:Cell cycle and development regulator
	EVM0013351	5.5411	0.00222741	PF02118:Srg family chemoreceptor
	EVM0017124	5.5411	0.00222741	PF14534:Domain of unknown function (DUF4440)
	EVM0016751	5.53688	0.00219659	PF01079:Hint module
	EVM0012180	5.53314	0.000409238	PF10321:Serpentine type 7TM GPCR chemoreceptor Srt
	EVM0016138	5.52638	0.00197427	PF02892:BED zinc finger
	EVM0004857	5.52637	0.00270219	PF07714:Protein tyrosine kinase
	EVM0012081	5.51725	0.000577873	PF13561:Enoyl-(Acyl carrier protein) reductase
	EVM0011233	5.48347	0.00502279	-
	EVM0009999	5.47658	0.00274179	-
	EVM0007508	5.47286	0.00239516	PF02118:Srg family chemoreceptor
	EVM0005552	5.40446	0.00290743	PF00105:Zinc finger, C4 type (two domains)|PF00104:Ligand-binding domain of nuclear hormone receptor
	EVM0007260	5.40409	0.00295468	PF00903:Glyoxalase/Bleomycin resistance protein/Dioxygenase superfamily
	EVM0010190	5.40221	0.0030058	PF10326:Serpentine type 7TM GPCR chemoreceptor Str
	EVM0016180	5.39615	0.00316604	-
	EVM0009002	5.38733	0.00477621	-
	EVM0011969	5.33548	0.000944579	-
	EVM0001728	5.33232	0.00377964	PF03125:C. elegans Sre G protein-coupled chemoreceptor
	EVM0006668	5.33108	0.00453928	PF01490:Transmembrane amino acid transporter protein
	EVM0009856	5.32872	0.0041536	-
	novel.1035	5.3263	0.0042867	-
	EVM0008462	5.31993	5.42805e-05	-
	EVM0007708	5.27895	0.00570402	-
	EVM0007074	5.27479	0.00587297	PF10323:Serpentine type 7TM GPCR chemoreceptor Srv
	EVM0015799	5.26886	0.00114201	PF10321:Serpentine type 7TM GPCR chemoreceptor Srt
	EVM0009651	5.25926	0.00516423	-
	EVM0009766	5.25369	0.0060045	PF00324:Amino acid permease|PF02118:Srg family chemoreceptor|PF03522:Solute carrier family 12
	EVM0005924	5.21016	1.09711e-34	-
	EVM0011876	5.20298	0.00704682	PF00188:Cysteine-rich secretory protein family
	novel.1041	5.19478	0.0110041	PF10326:Serpentine type 7TM GPCR chemoreceptor Str
	EVM0012814	5.19108	0.00685203	-
	EVM0010581	5.18448	0.00179123	PF06237:Protein of unknown function (DUF1011)
	EVM0013009	5.18272	0.0069758	PF13733:N-terminal region of glycosyl transferase group 7|PF02709:N-terminal domain of galactosyltransferase
	EVM0007811	5.17991	1.09857e-14	-
	EVM0012040	5.17514	1.29942e-06	-
	EVM0012351	5.15878	0.00293601	-
	EVM0007934	5.15874	3.92927e-62	PF01496:V-type ATPase 116kDa subunit family
	EVM0011944	5.15728	0.00191555	-
	EVM0010675	5.14911	8.75557e-14	-
	EVM0012589	5.13511	3.5209e-72	PF02770:Acyl-CoA dehydrogenase, middle domain|PF02771:Acyl-CoA dehydrogenase, N-terminal domain|PF00441:Acyl-CoA dehydrogenase, C-terminal domain
	EVM0009220	5.12374	0.00877868	PF02931:Neurotransmitter-gated ion-channel ligand binding domain|PF02932:Neurotransmitter-gated ion-channel transmembrane region
	EVM0015443	5.12178	1.89269e-06	PF14534:Domain of unknown function (DUF4440)
	EVM0013934	5.11876	0.0105735	PF01030:Receptor L domain
	EVM0011726	5.11216	0.0086209	PF02520:Domain of unknown function DUF148
	novel.1088	5.10985	0.00820717	-
	EVM0008374	5.09634	1.11058e-44	PF13246:Cation transport ATPase (P-type)|PF00689:Cation transporting ATPase, C-terminus|PF08282:haloacid dehalogenase-like hydrolase|PF00122:E1-E2 ATPase
	EVM0010382	5.09416	0.000163131	-
	novel.1057	5.09383	2.97555e-08	PF00106:short chain dehydrogenase
	EVM0007539	5.0843	3.57131e-10	PF00520:Ion transport protein|PF12796:Ankyrin repeats (3 copies)
	EVM0014344	5.08384	0.000162411	PF13905:Thioredoxin-like
	EVM0002226	5.07015	5.23755e-14	PF03798:TLC domain
	EVM0008505	5.06136	6.89486e-12	-
	EVM0004875	5.05059	0.0138823	-
	EVM0001733	5.04246	0.0120736	PF10321:Serpentine type 7TM GPCR chemoreceptor Srt
	EVM0000196	5.04208	0.0133035	PF03567:Sulfotransferase family
	EVM0002266	5.04056	0.0130995	-
	EVM0008723	5.02614	0.0132198	PF10326:Serpentine type 7TM GPCR chemoreceptor Str
	EVM0012998	4.95731	0.0158548	PF05050:Methyltransferase FkbM domain
	EVM0006851	4.9569	0.0171782	PF10328:Serpentine type 7TM GPCR chemoreceptor Srx
	EVM0004611	4.95356	0.0146337	PF01030:Receptor L domain
	EVM0011190	4.94989	0.014047	PF01273:LBP / BPI / CETP family, N-terminal domain|PF02886:LBP / BPI / CETP family, C-terminal domain
	EVM0010080	4.94626	0.013933	-
	EVM0010511	4.94626	0.013933	PF10320:Serpentine type 7TM GPCR chemoreceptor Srsx
	EVM0011139	4.94212	0.0137499	-
	EVM0001810	4.9416	0.0137625	-
	novel.1010	4.93947	0.0164604	-
	EVM0014500	4.93847	0.0143708	PF00201:UDP-glucoronosyl and UDP-glucosyl transferase
	EVM0000750	4.93633	0.0165587	PF00265:Thymidine kinase
	EVM0016626	4.92837	0.00390305	PF13855:Leucine rich repeat
	EVM0014099	4.92133	0.000334123	PF07690:Major Facilitator Superfamily
	EVM0017438	4.92011	0.00553071	PF08423:Rad51|PF14520:Helix-hairpin-helix domain
	EVM0013048	4.89823	1.59527e-20	PF00230:Major intrinsic protein
	EVM0002114	4.88191	0.00020256	PF00916:Sulfate permease family|PF01740:STAS domain
	EVM0011801	4.88077	0.00488789	-
	novel.1036	4.87651	0.0287328	-
	EVM0013552	4.8623	0.0200475	PF10318:Serpentine type 7TM GPCR chemoreceptor Srh
	EVM0015161	4.85782	0.0193917	-
	EVM0017257	4.85782	0.0193917	PF01062:Bestrophin, RFP-TM, chloride channel
	EVM0003501	4.85445	0.0182786	-
	EVM0003825	4.85115	0.0196309	-
	EVM0015289	4.84838	0.0221215	-
	EVM0014505	4.84627	1.26309e-05	PF10323:Serpentine type 7TM GPCR chemoreceptor Srv
	EVM0005054	4.84617	0.0186164	PF00024:PAN domain
	EVM0008317	4.8417	0.019715	PF10328:Serpentine type 7TM GPCR chemoreceptor Srx
	EVM0001648	4.83766	0.0220757	-
	EVM0001235	4.83522	0.025564	PF10318:Serpentine type 7TM GPCR chemoreceptor Srh
	EVM0005465	4.83108	0.00544623	-
	EVM0008089	4.81741	4.28353e-37	PF07690:Major Facilitator Superfamily
	EVM0013135	4.80741	2.44912e-08	PF00328:Histidine phosphatase superfamily (branch 2)
	EVM0007742	4.77446	0.0354064	PF02931:Neurotransmitter-gated ion-channel ligand binding domain
	EVM0001290	4.76984	0.0297766	PF02118:Srg family chemoreceptor
	EVM0001405	4.76966	1.06768e-17	PF03370:Carbohydrate/starch-binding module (family 21)
	EVM0012844	4.7601	0.0272748	PF00089:Trypsin|PF10323:Serpentine type 7TM GPCR chemoreceptor Srv
	EVM0011226	4.7601	0.0272748	PF10316:Serpentine type 7TM GPCR chemoreceptor Srbc
	EVM0002214	4.75235	6.65235e-33	PF04597:Ribophorin I
	EVM0016113	4.74696	0.0246257	PF01484:Nematode cuticle collagen N-terminal domain|PF01391:Collagen triple helix repeat (20 copies)
	EVM0014281	4.73849	0.0281331	PF10317:Serpentine type 7TM GPCR chemoreceptor Srd
	EVM0000119	4.73272	0.0344704	PF10321:Serpentine type 7TM GPCR chemoreceptor Srt
	EVM0008496	4.69959	0.00086452	PF00024:PAN domain
	EVM0001701	4.68431	0.00830159	PF03098:Animal haem peroxidase
	EVM0016088	4.6737	3.13766e-56	-
	EVM0002838	4.66726	0.0440725	PF01682:DB module
	EVM0008823	4.66108	0.0374876	-
	EVM0017542	4.65642	0.0342822	PF01094:Receptor family ligand binding region|PF07714:Protein tyrosine kinase|PF07701:Heme NO binding associated|PF00211:Adenylate and Guanylate cyclase catalytic domain
	novel.973	4.65642	0.0342822	-
	EVM0000785	4.65259	0.0349708	PF14534:Domain of unknown function (DUF4440)
	EVM0004200	4.64104	0.0335079	-
	EVM0012681	4.63617	0.00110383	PF03054:tRNA methyl transferase
	EVM0006342	4.63261	0.0363476	-
	EVM0013515	4.61263	2.61536e-50	PF00122:E1-E2 ATPase|PF00702:haloacid dehalogenase-like hydrolase|PF12409:P5-type ATPase cation transporter
	EVM0000578	4.60429	6.19156e-12	PF08159:NUC153 domain
	EVM0017026	4.59976	0.00196674	-
	EVM0017579	4.53363	0.0434203	PF10292:Serpentine type 7TM GPCR receptor class ab chemoreceptor
	EVM0006755	4.5323	0.0461523	-
	novel.996	4.53151	0.0219959	-
	EVM0008986	4.51765	0.0473579	PF05050:Methyltransferase FkbM domain
	EVM0003099	4.51694	0.047989	-
	EVM0017105	4.51383	2.82959e-27	PF00176:SNF2 family N-terminal domain|PF00271:Helicase conserved C-terminal domain
	EVM0003760	4.51326	1.10653e-13	PF00566:Rab-GTPase-TBC domain
	EVM0002235	4.51197	1.16059e-05	PF00005:ABC transporter|PF06472:ABC transporter transmembrane region 2
	EVM0012041	4.50844	0.0132777	PF07162:Ciliary basal body-associated, B9 protein
	EVM0014669	4.50639	0.00212246	-
	EVM0015945	4.47861	7.17091e-06	PF01549:ShK domain-like|PF01400:Astacin (Peptidase family M12A)
	EVM0005795	4.47707	4.2867e-09	-
	EVM0008119	4.47539	1.2455e-10	-
	EVM0015380	4.47375	1.17503e-12	PF00001:7 transmembrane receptor (rhodopsin family)
	EVM0006003	4.46794	1.437e-10	PF00169:PH domain|PF01363:FYVE zinc finger
	EVM0005945	4.46571	1.81842e-39	PF08357:SEFIR domain
	EVM0008902	4.45748	0.00275988	PF02567:Phenazine biosynthesis-like protein
	EVM0001504	4.45734	8.27065e-15	PF00106:short chain dehydrogenase
	EVM0004860	4.43754	8.82005e-06	-
	EVM0011379	4.38561	1.24521e-08	-
	novel.1012	4.37674	0.0191429	PF03125:C. elegans Sre G protein-coupled chemoreceptor
	EVM0016091	4.37527	4.93967e-12	PF05743:UEV domain|PF09454:Vps23 core domain
	novel.1045	4.33533	0.00444058	-
	EVM0016278	4.31095	0.00561672	-
	EVM0013978	4.29852	0.00379729	-
	EVM0003041	4.29026	3.73008e-11	-
	EVM0015506	4.26431	7.27678e-16	PF01062:Bestrophin, RFP-TM, chloride channel
	EVM0012502	4.25993	5.60632e-06	PF00226:DnaJ domain|PF07743:HSCB C-terminal oligomerisation domain
	EVM0017140	4.2514	0.0361664	-
	novel.980	4.24488	2.93994e-06	PF03189:Otopetrin
	EVM0006257	4.23827	0.00762012	-
	novel.1032	4.23098	0.0279607	-
	EVM0008697	4.22054	1.77127e-09	-
	novel.703	4.20581	0.000447257	-
	EVM0008961	4.19534	1.06275e-05	-
	EVM0013228	4.1683	0.0394669	PF10318:Serpentine type 7TM GPCR chemoreceptor Srh
	novel.880	4.16024	0.0463451	-
	EVM0010564	4.15532	0.0343652	PF00024:PAN domain
	EVM0011315	4.15398	0.034486	-
	EVM0001399	4.13585	1.17654e-12	PF00001:7 transmembrane receptor (rhodopsin family)
	EVM0004374	4.13421	0.00972018	PF10320:Serpentine type 7TM GPCR chemoreceptor Srsx
	EVM0013927	4.12877	0.00836629	PF00149:Calcineurin-like phosphoesterase
	novel.754	4.09384	0.0093732	-
	EVM0010307	4.08469	1.52999e-11	PF00042:Globin
	EVM0017609	4.06309	0.0423923	PF10318:Serpentine type 7TM GPCR chemoreceptor Srh|PF02118:Srg family chemoreceptor
	EVM0001378	4.05766	2.17838e-13	PF00076:RNA recognition motif. (a.k.a. RRM, RBD, or RNP domain)
	EVM0002252	4.05274	1.66673e-07	PF13905:Thioredoxin-like
	EVM0001298	4.021	7.02044e-08	-
	EVM0013080	3.98725	5.85303e-59	PF07303:Occludin homology domain|PF10390:RNA polymerase II elongation factor ELL
	EVM0015861	3.98579	0.0122883	PF01762:Galactosyltransferase
	EVM0007728	3.98308	7.45034e-11	PF00106:short chain dehydrogenase
	EVM0007450	3.9536	0.00523524	-
	EVM0013129	3.95039	0.0146219	-
	EVM0008570	3.94364	0.0135299	PF01694:Rhomboid family
	EVM0007953	3.93596	3.9788e-08	PF05997:Nucleolar protein,Nop52
	EVM0014103	3.92658	5.68803e-06	PF00001:7 transmembrane receptor (rhodopsin family)
	EVM0015999	3.92633	5.42626e-63	PF00751:DM DNA binding domain
	EVM0011625	3.89984	1.30131e-23	-
	novel.229	3.88437	0.000550973	-
	EVM0003972	3.84112	2.21718e-15	PF01060:Transthyretin-like family
	EVM0017482	3.82604	0.000564011	-
	EVM0012470	3.79414	0.00348005	PF02214:BTB/POZ domain
	EVM0013759	3.77496	4.44002e-06	PF01733:Nucleoside transporter
	EVM0016750	3.76865	2.02793e-08	PF07857:Transmembrane family, TMEM144 of transporters
	EVM0013648	3.72911	5.97714e-12	-
	EVM0016954	3.7259	4.89127e-06	PF00097:Zinc finger, C3HC4 type (RING finger)
	EVM0001770	3.71931	0.0287328	-
	novel.428	3.71919	0.00726209	-
	EVM0005206	3.71798	2.20582e-10	PF14748:Pyrroline-5-carboxylate reductase dimerisation|PF03807:NADP oxidoreductase coenzyme F420-dependent
	EVM0012593	3.71237	7.02076e-22	-
	EVM0008163	3.70667	5.05321e-35	-
	EVM0014319	3.68611	0.0342339	PF00751:DM DNA binding domain
	EVM0007247	3.68371	0.0287332	PF10327:Serpentine type 7TM GPCR chemoreceptor Sri
	EVM0005925	3.6652	5.80392e-14	PF05047:Mitochondrial ribosomal protein L51 / S25 / CI-B8 domain
	EVM0001918	3.66515	2.09156e-17	PF00004:ATPase family associated with various cellular activities (AAA)
	EVM0014710	3.64695	2.27596e-06	-
	EVM0000168	3.64006	0.000320639	-
	EVM0000873	3.63644	1.40683e-15	PF00067:Cytochrome P450
	novel.281	3.63206	5.68328e-07	-
	EVM0016002	3.60003	4.92422e-09	-
	EVM0017429	3.58495	7.2194e-07	PF00001:7 transmembrane receptor (rhodopsin family)
	EVM0010840	3.58029	4.9698e-37	PF01060:Transthyretin-like family
	EVM0009892	3.57878	2.03093e-44	-
	EVM0013236	3.56007	1.38057e-20	PF04970:Lecithin retinol acyltransferase
	EVM0005581	3.55225	3.53797e-12	-
	EVM0005341	3.53064	9.79251e-30	PF00307:Calponin homology (CH) domain
	EVM0015769	3.52587	3.21958e-58	PF12874:Zinc-finger of C2H2 type|PF16835:Pre-mRNA-splicing factor SF3a complex subunit 2 (Prp11)
	EVM0002386	3.50937	0.000146962	PF10320:Serpentine type 7TM GPCR chemoreceptor Srsx
	EVM0002140	3.47847	0.00367245	-
	novel.351	3.46904	3.04288e-10	-
	EVM0008517	3.45846	0.0132777	PF10292:Serpentine type 7TM GPCR receptor class ab chemoreceptor
	EVM0001191	3.45054	3.10923e-09	-
	EVM0013711	3.45049	2.47813e-27	PF07714:Protein tyrosine kinase
	novel.1070	3.42781	2.08891e-16	-
	EVM0015214	3.42309	4.01413e-05	PF00067:Cytochrome P450
	EVM0017063	3.41793	0.0182506	-
	EVM0005016	3.40327	0.00137698	PF01607:Chitin binding Peritrophin-A domain
	novel.253	3.40049	6.45434e-06	-
	EVM0010597	3.39091	1.31367e-06	PF00046:Homeobox domain
	EVM0003828	3.38886	0.00256789	PF10320:Serpentine type 7TM GPCR chemoreceptor Srsx
	EVM0003915	3.37885	3.53461e-58	PF01593:Flavin containing amine oxidoreductase
	EVM0017074	3.37637	0.00407475	-
	EVM0014008	3.37498	1.22257e-30	PF02931:Neurotransmitter-gated ion-channel ligand binding domain
	EVM0007430	3.37418	5.0643e-25	PF00028:Cadherin domain|PF02210:Laminin G domain
	EVM0013063	3.37238	1.01012e-49	PF00106:short chain dehydrogenase
	EVM0007688	3.34608	1.3503e-12	-
	EVM0003601	3.3419	1.8829e-14	PF00664:ABC transporter transmembrane region|PF00005:ABC transporter
	EVM0007177	3.33511	1.27401e-33	PF15249:Conserved region of unknown function on GLTSCR protein
	EVM0002853	3.31509	1.09742e-14	-
	EVM0012400	3.31445	0.0261094	-
	EVM0007238	3.29007	0.00778311	PF10320:Serpentine type 7TM GPCR chemoreceptor Srsx
	EVM0012466	3.28484	2.66935e-26	PF04716:ETC complex I subunit conserved region
	EVM0009763	3.28031	9.55236e-15	-
	EVM0005430	3.27109	0.000768033	PF00899:ThiF family|PF00581:Rhodanese-like domain
	EVM0005788	3.25274	0.000984752	PF06087:Tyrosyl-DNA phosphodiesterase
	EVM0016890	3.24602	1.40154e-25	PF00651:BTB/POZ domain
	EVM0004393	3.23082	5.98285e-29	-
	EVM0015771	3.22539	3.84979e-41	PF00628:PHD-finger
	EVM0007871	3.22001	5.0643e-25	-
	EVM0007415	3.21884	3.40737e-11	-
	novel.445	3.21271	0.0131765	-
	EVM0004151	3.20359	0.0311121	PF10318:Serpentine type 7TM GPCR chemoreceptor Srh
	EVM0005900	3.1929	1.33388e-26	PF03160:Calx-beta domain|PF01699:Sodium/calcium exchanger protein
	EVM0016937	3.16396	0.0404171	-
	EVM0007642	3.15904	6.57833e-05	-
	EVM0015212	3.15005	0.000164512	-
	EVM0000886	3.14988	6.69267e-15	-
	EVM0015879	3.12535	6.42593e-21	PF00069:Protein kinase domain
	EVM0014190	3.11833	1.96564e-21	-
	EVM0002256	3.11701	6.01565e-09	-
	EVM0017082	3.10145	1.60607e-05	-
	EVM0012765	3.08699	0.000674263	PF00635:MSP (Major sperm protein) domain
	EVM0012292	3.07596	1.30243e-05	PF01697:Glycosyltransferase family 92
	novel.1082	3.0602	4.59134e-09	PF13923:Zinc finger, C3HC4 type (RING finger)
	EVM0001230	3.05297	0.0199019	-
	EVM0008043	3.04412	0.000716985	-
	EVM0016980	3.04161	0.0159203	PF00520:Ion transport protein|PF12796:Ankyrin repeats (3 copies)
	EVM0017359	3.0346	1.32477e-23	-
	EVM0004907	3.02505	3.66809e-11	PF10242:Lipoma HMGIC fusion partner-like protein|PF00808:Histone-like transcription factor (CBF/NF-Y) and archaeal histone
	EVM0006473	3.0066	1.92341e-06	PF00474:Sodium:solute symporter family
	EVM0010094	2.9956	0.00449138	PF12799:Leucine Rich repeats (2 copies)
	EVM0000966	2.98022	5.36763e-14	PF01496:V-type ATPase 116kDa subunit family
	EVM0010680	2.97883	2.17229e-07	PF00751:DM DNA binding domain
	EVM0016689	2.97525	1.22708e-16	-
	EVM0007715	2.95407	4.70715e-07	PF00812:Ephrin
	EVM0010466	2.94337	0.0142391	PF06441:Epoxide hydrolase N terminus
	EVM0001693	2.9432	1.90661e-17	-
	novel.969	2.92012	0.000721525	-
	EVM0011037	2.91444	6.78177e-09	-
	EVM0012540	2.91396	6.26139e-05	PF07690:Major Facilitator Superfamily
	EVM0006248	2.90251	3.23468e-20	PF04050:Up-frameshift suppressor 2|PF02854:MIF4G domain
	EVM0010855	2.90015	0.00301418	-
	EVM0016394	2.8989	0.0308614	-
	EVM0010250	2.89533	0.000994378	-
	EVM0007747	2.8691	1.27278e-09	PF08059:SEP domain|PF00789:UBX domain
	EVM0002702	2.86753	6.98149e-13	-
	EVM0006173	2.85598	6.32051e-25	-
	EVM0008849	2.85517	9.43018e-42	PF01204:Trehalase
	EVM0003455	2.84004	0.0126882	PF02840:Prp18 domain|PF08799:pre-mRNA processing factor 4 (PRP4) like
	EVM0014144	2.79693	0.00166905	PF10321:Serpentine type 7TM GPCR chemoreceptor Srt
	EVM0012543	2.79677	5.9541e-05	PF00104:Ligand-binding domain of nuclear hormone receptor|PF00105:Zinc finger, C4 type (two domains)
	EVM0016329	2.7943	5.77168e-24	PF00135:Carboxylesterase family
	EVM0004891	2.78936	8.64473e-07	-
	EVM0004418	2.78495	2.13399e-05	PF03227:Gamma interferon inducible lysosomal thiol reductase (GILT)
	EVM0006231	2.78337	2.40466e-07	PF06524:NOA36 protein
	EVM0012861	2.77405	1.83932e-07	PF11521:C-terminal general transcription factor TFIIE alpha|PF02002:TFIIE alpha subunit
	EVM0008845	2.76831	0.0252461	-
	EVM0010531	2.76658	1.80419e-38	PF02520:Domain of unknown function DUF148
	EVM0013274	2.74375	4.37182e-06	-
	EVM0002262	2.73332	7.91229e-20	PF01963:TraB family
	EVM0006606	2.73315	1.87553e-05	PF01564:Spermine/spermidine synthase domain
	EVM0004493	2.7271	4.77999e-29	PF07992:Pyridine nucleotide-disulphide oxidoreductase|PF02852:Pyridine nucleotide-disulphide oxidoreductase, dimerisation domain
	EVM0009337	2.71414	0.000904706	PF07572:Bucentaur or craniofacial development
	EVM0013162	2.7091	0.0300053	-
	EVM0012246	2.70792	6.4734e-14	PF00328:Histidine phosphatase superfamily (branch 2)
	EVM0012030	2.69949	0.000294667	PF00010:Helix-loop-helix DNA-binding domain
	EVM0007739	2.69691	1.20149e-22	PF17351:Family of unknown function (DUF5380)
	EVM0003895	2.6893	0.002959	PF01062:Bestrophin, RFP-TM, chloride channel
	EVM0000066	2.68725	1.95307e-30	PF00939:Sodium:sulfate symporter transmembrane region
	EVM0002635	2.68071	8.58913e-13	PF08355:EF hand associated|PF08356:EF hand associated|PF00071:Ras family
	EVM0002313	2.67339	0.00883532	-
	EVM0010858	2.66292	6.6725e-05	PF07690:Major Facilitator Superfamily
	EVM0006571	2.65181	4.03519e-12	PF00092:von Willebrand factor type A domain|PF00059:Lectin C-type domain
	EVM0007166	2.64737	0.0083147	PF07690:Major Facilitator Superfamily
	EVM0015514	2.63804	0.00159508	-
	EVM0004057	2.63747	3.30706e-74	PF01370:NAD dependent epimerase/dehydratase family
	EVM0017195	2.63329	7.42295e-07	-
	EVM0011506	2.63114	1.30028e-13	-
	EVM0016869	2.61668	0.0399883	-
	EVM0003949	2.61242	1.38071e-10	-
	EVM0010494	2.60917	3.47004e-19	-
	EVM0005512	2.59505	3.51098e-18	PF01553:Acyltransferase
	EVM0005267	2.58969	5.63552e-16	-
	EVM0005592	2.58867	2.63463e-21	PF10179:Uncharacterised conserved protein (DUF2369)
	EVM0013356	2.58608	1.65813e-11	-
	EVM0002764	2.57884	3.03765e-09	PF01433:Peptidase family M1 domain
	EVM0005994	2.57496	0.037917	PF08840:BAAT / Acyl-CoA thioester hydrolase C terminal|PF04775:Acyl-CoA thioester hydrolase/BAAT N-terminal region
	novel.522	2.57453	0.00180681	-
	EVM0002667	2.57014	1.07129e-05	PF08695:Cytochrome oxidase complex assembly protein 1
	EVM0003749	2.5597	1.01532e-10	PF00094:von Willebrand factor type D domain|PF01826:Trypsin Inhibitor like cysteine rich domain
	EVM0006500	2.55969	1.50129e-05	PF12213:DNA polymerases epsilon N terminal|PF04042:DNA polymerase alpha/epsilon subunit B
	EVM0007960	2.55322	9.7651e-24	PF02136:Nuclear transport factor 2 (NTF2) domain
	EVM0006729	2.54634	0.00769639	PF00105:Zinc finger, C4 type (two domains)|PF00104:Ligand-binding domain of nuclear hormone receptor
	EVM0005137	2.54565	1.25432e-07	-
	EVM0000185	2.54129	8.75969e-06	-
	EVM0009457	2.53912	7.15185e-27	PF04083:Partial alpha/beta-hydrolase lipase region
	EVM0008895	2.5255	0.0169901	-
	novel.805	2.52285	0.011096	PF10316:Serpentine type 7TM GPCR chemoreceptor Srbc
	EVM0015402	2.52256	2.64557e-28	-
	EVM0007207	2.52021	1.1537e-42	PF01593:Flavin containing amine oxidoreductase
	EVM0003376	2.51902	3.59776e-09	-
	EVM0001362	2.51334	1.21145e-13	-
	EVM0007300	2.51247	0.000263078	PF08241:Methyltransferase domain
	EVM0007652	2.4972	0.000749312	PF00001:7 transmembrane receptor (rhodopsin family)
	EVM0010753	2.49061	5.56105e-29	-
	EVM0000128	2.4853	4.40228e-05	PF10328:Serpentine type 7TM GPCR chemoreceptor Srx
	EVM0013300	2.48331	1.51555e-06	-
	EVM0007908	2.48005	0.0010408	PF03175:DNA polymerase type B, organellar and viral
	novel.294	2.47698	0.00731767	-
	EVM0016157	2.47667	3.99507e-20	PF00439:Bromodomain|PF00004:ATPase family associated with various cellular activities (AAA)
	EVM0001280	2.46688	5.69711e-06	-
	EVM0000360	2.46212	0.00679204	PF07801:Protein of unknown function (DUF1647)
	EVM0004342	2.45345	1.30594e-10	PF00642:Zinc finger C-x8-C-x5-C-x3-H type (and similar)
	EVM0012668	2.45011	0.0118328	-
	EVM0002165	2.44524	2.54302e-09	-
	EVM0003957	2.44358	0.035438	PF06653:Tight junction protein, Claudin-like
	EVM0003090	2.4408	2.8621e-12	PF00635:MSP (Major sperm protein) domain
	EVM0003237	2.43258	0.012599	-
	EVM0000193	2.42842	0.00358874	-
	EVM0012395	2.4276	0.000333891	-
	EVM0015351	2.42518	3.54888e-08	PF00104:Ligand-binding domain of nuclear hormone receptor
	EVM0007477	2.422	0.0339207	PF00635:MSP (Major sperm protein) domain
	EVM0001400	2.42138	8.80973e-06	PF00271:Helicase conserved C-terminal domain|PF07717:Oligonucleotide/oligosaccharide-binding (OB)-fold|PF04408:Helicase associated domain (HA2)
	EVM0016714	2.41928	2.44652e-07	PF07885:Ion channel
	EVM0017557	2.41254	1.14629e-05	PF00106:short chain dehydrogenase
	EVM0011252	2.41108	0.0102618	PF00635:MSP (Major sperm protein) domain
	novel.1191	2.41077	3.96738e-09	-
	EVM0013292	2.40507	7.27672e-15	PF00003:7 transmembrane sweet-taste receptor of 3 GCPR|PF01094:Receptor family ligand binding region
	EVM0002453	2.39999	5.69552e-14	PF02194:PXA domain|PF00615:Regulator of G protein signaling domain|PF08628:Sorting nexin C terminal|PF00787:PX domain
	EVM0005882	2.39972	0.00261295	-
	EVM0008173	2.38991	0.00487138	-
	novel.84	2.38764	0.000739821	-
	EVM0006000	2.38603	5.31308e-10	PF00076:RNA recognition motif. (a.k.a. RRM, RBD, or RNP domain)
	EVM0009632	2.37491	1.64186e-05	PF00059:Lectin C-type domain
	EVM0006907	2.37489	0.0367719	-
	EVM0010319	2.37486	0.0322845	PF00059:Lectin C-type domain
	novel.550	2.35745	0.021279	-
	EVM0007463	2.35005	1.80712e-06	PF01094:Receptor family ligand binding region|PF00211:Adenylate and Guanylate cyclase catalytic domain|PF07714:Protein tyrosine kinase
	EVM0017313	2.34562	8.22501e-18	PF00168:C2 domain
	EVM0009537	2.34444	2.6176e-21	PF05978:Ion channel regulatory protein UNC-93
	EVM0009604	2.33784	2.14472e-05	PF00104:Ligand-binding domain of nuclear hormone receptor|PF00105:Zinc finger, C4 type (two domains)
	EVM0002837	2.33303	0.0499154	PF13896:Glycosyl-transferase for dystroglycan
	EVM0006704	2.33281	8.77341e-08	-
	EVM0012687	2.32246	0.0109386	-
	EVM0008950	2.32092	9.10007e-35	PF00149:Calcineurin-like phosphoesterase|PF00651:BTB/POZ domain
	novel.1059	2.31164	0.000125919	-
	EVM0009364	2.29853	0.00524272	PF02118:Srg family chemoreceptor
	novel.1065	2.2856	0.00022868	PF00201:UDP-glucoronosyl and UDP-glucosyl transferase
	EVM0011925	2.2847	0.00605696	PF01484:Nematode cuticle collagen N-terminal domain|PF01391:Collagen triple helix repeat (20 copies)
	EVM0000295	2.28338	4.32763e-12	PF00503:G-protein alpha subunit
	EVM0015681	2.27457	0.0405602	-
	EVM0009735	2.2742	3.07893e-13	-
	EVM0016549	2.26596	0.000451221	PF00011:Hsp20/alpha crystallin family
	EVM0009845	2.26409	7.73716e-09	PF00314:Thaumatin family
	EVM0013642	2.25775	0.00782544	PF10320:Serpentine type 7TM GPCR chemoreceptor Srsx
	novel.673	2.25285	1.41896e-11	-
	EVM0014645	2.25207	0.000202446	PF03567:Sulfotransferase family
	EVM0000064	2.24755	4.83595e-15	PF00992:Troponin
	EVM0005732	2.24752	1.27696e-06	PF07714:Protein tyrosine kinase|PF00211:Adenylate and Guanylate cyclase catalytic domain
	EVM0010612	2.24269	2.82214e-11	PF07714:Protein tyrosine kinase|PF00211:Adenylate and Guanylate cyclase catalytic domain|PF01094:Receptor family ligand binding region
	EVM0004196	2.23492	2.69009e-08	-
	EVM0011033	2.22584	2.48065e-22	-
	EVM0003023	2.22394	0.0167035	-
	EVM0017018	2.22312	5.3101e-31	PF05823:Nematode fatty acid retinoid binding protein (Gp-FAR-1)
	EVM0009106	2.22034	1.98017e-17	PF17351:Family of unknown function (DUF5380)
	EVM0017219	2.21151	7.38325e-06	PF05008:Vesicle transport v-SNARE protein N-terminus|PF12352:Snare region anchored in the vesicle membrane C-terminus
	EVM0013286	2.21052	0.0317454	-
	novel.1181	2.20912	0.010465	-
	EVM0001629	2.20663	1.9098e-09	-
	EVM0013109	2.19982	1.85515e-07	-
	novel.974	2.19768	1.13405e-05	PF05970:PIF1-like helicase
	EVM0002653	2.18713	0.0373218	-
	EVM0005668	2.17909	1.55517e-28	-
	novel.977	2.17876	2.6866e-15	PF17917:RNase H-like domain found in reverse transcriptase|PF00665:Integrase core domain|PF17921:Integrase zinc binding domain|PF00078:Reverse transcriptase (RNA-dependent DNA polymerase)|PF17919:RNase H-like domain found in reverse transcriptase
	EVM0001084	2.1755	1.20149e-22	PF00620:RhoGAP domain
	EVM0011285	2.17449	6.54575e-16	PF15936:Domain of unknown function (DUF4749)|PF00412:LIM domain
	EVM0005105	2.16793	1.34301e-13	PF07159:Protein of unknown function (DUF1394)|PF05994:Cytoplasmic Fragile-X interacting family
	EVM0005675	2.16719	2.96445e-09	PF07701:Heme NO binding associated|PF01094:Receptor family ligand binding region|PF00211:Adenylate and Guanylate cyclase catalytic domain|PF07714:Protein tyrosine kinase
	EVM0011878	2.16179	0.00470827	PF01847:VHL beta domain
	EVM0011358	2.16119	2.70397e-08	PF03097:BRO1-like domain
	novel.761	2.15159	0.0462542	-
	EVM0015389	2.14228	7.76055e-10	-
	EVM0014162	2.1376	2.30036e-34	PF07525:SOCS box|PF12796:Ankyrin repeats (3 copies)
	EVM0007141	2.13429	1.4773e-11	-
	EVM0000415	2.13129	0.0280451	PF00909:Ammonium Transporter Family
	novel.857	2.12849	0.0101386	-
	EVM0004969	2.12605	2.90875e-22	PF14497:Glutathione S-transferase, C-terminal domain|PF02798:Glutathione S-transferase, N-terminal domain
	EVM0017371	2.11921	0.0191237	-
	EVM0001639	2.11862	0.00562468	PF07714:Protein tyrosine kinase
	EVM0004486	2.11574	3.59801e-10	-
	EVM0005019	2.11164	1.11691e-13	-
	EVM0015695	2.10584	0.00212601	-
	EVM0012558	2.10254	0.00492441	-
	EVM0000613	2.09114	0.00116335	PF00069:Protein kinase domain
	EVM0012890	2.08769	7.77903e-05	PF00059:Lectin C-type domain
	EVM0009628	2.08487	4.37729e-24	PF00122:E1-E2 ATPase|PF00690:Cation transporter/ATPase, N-terminus|PF12424:Plasma membrane calcium transporter ATPase C terminal|PF00689:Cation transporting ATPase, C-terminus|PF13246:Cation transport ATPase (P-type)
	EVM0017423	2.08388	0.0122837	PF00011:Hsp20/alpha crystallin family
	EVM0001760	2.0831	0.0372732	-
	EVM0011097	2.08234	0.00597877	PF02487:CLN3 protein
	EVM0006224	2.0777	1.09603e-12	PF00248:Aldo/keto reductase family
	EVM0016975	2.0746	0.0127224	-
	novel.192	2.07185	2.13167e-15	-
	EVM0015697	2.0639	1.18505e-06	PF05147:Lanthionine synthetase C-like protein
	EVM0004597	2.06241	2.57389e-10	-
	EVM0013654	2.0623	0.00487772	PF01531:Glycosyl transferase family 11|PF10250:GDP-fucose protein O-fucosyltransferase
	EVM0008076	2.05248	3.55774e-05	-
	EVM0003114	2.05245	0.0324309	-
	EVM0011985	2.05049	0.00406035	PF08652:RAI1 like PD-(D/E)XK nuclease
	novel.596	2.05045	0.0123935	PF07312:Protein of unknown function (DUF1459)
	EVM0004628	2.04726	2.01655e-17	-
	EVM0010567	2.04608	1.90597e-12	-
	EVM0000024	2.04272	2.5782e-05	PF00153:Mitochondrial carrier protein
	EVM0014906	2.03533	8.64488e-11	PF05153:Myo-inositol oxygenase
	EVM0004239	2.03393	1.64029e-14	PF03489:Saposin-like type B, region 2
	EVM0016526	2.03316	0.00349426	PF02931:Neurotransmitter-gated ion-channel ligand binding domain
	EVM0014405	2.03214	0.00578452	-
	EVM0007622	2.03155	0.000828068	PF07714:Protein tyrosine kinase
	EVM0006834	2.02962	1.32101e-14	PF00011:Hsp20/alpha crystallin family
	EVM0012791	2.02531	3.64399e-16	PF00621:RhoGEF domain
	EVM0014316	2.02329	0.000288525	-
	EVM0007987	2.02305	0.00043411	-
	EVM0004968	2.01089	0.00972018	PF07714:Protein tyrosine kinase|PF00211:Adenylate and Guanylate cyclase catalytic domain|PF01094:Receptor family ligand binding region|PF07701:Heme NO binding associated
	EVM0015094	2.01066	0.0326944	-
	EVM0010885	2.00001	2.35374e-27	PF00179:Ubiquitin-conjugating enzyme
	EVM0003086	1.99832	1.09603e-12	PF07393:Exocyst complex component Sec10
	EVM0017439	1.98877	1.49733e-14	PF01048:Phosphorylase superfamily
	novel.1076	1.98647	1.79028e-07	-
	EVM0014638	1.98104	0.00173318	-
	EVM0001630	1.97829	0.000829753	-
	EVM0008365	1.9726	5.15211e-05	-
	EVM0003201	1.97163	0.00597877	PF10324:Serpentine type 7TM GPCR chemoreceptor Srw
	EVM0016102	1.97057	0.0244199	PF10318:Serpentine type 7TM GPCR chemoreceptor Srh|PF03568:Peptidase family C50
	EVM0017032	1.97051	1.06153e-05	PF00520:Ion transport protein|PF03520:KCNQ voltage-gated potassium channel
	EVM0010969	1.96792	1.8185e-10	PF01549:ShK domain-like|PF00264:Common central domain of tyrosinase
	EVM0004080	1.94898	0.00111763	PF00335:Tetraspanin family
	EVM0011834	1.94876	3.61645e-06	-
	EVM0009842	1.9453	1.40595e-15	PF02376:CUT domain|PF00046:Homeobox domain
	EVM0007106	1.94518	0.0169655	PF00201:UDP-glucoronosyl and UDP-glucosyl transferase
	EVM0013690	1.94489	1.85196e-14	-
	EVM0014845	1.94416	2.24046e-11	PF01740:STAS domain|PF00916:Sulfate permease family
	novel.1039	1.94414	0.0286493	-
	EVM0012515	1.94158	0.000351338	-
	EVM0015544	1.93947	4.84817e-13	-
	EVM0010205	1.93576	1.21145e-13	-
	EVM0012640	1.92921	4.00812e-16	PF00105:Zinc finger, C4 type (two domains)
	EVM0014283	1.92817	2.60684e-10	-
	EVM0000294	1.92484	0.00439001	PF00071:Ras family
	EVM0013747	1.92396	5.58268e-06	-
	novel.213	1.92374	1.10973e-17	-
	EVM0008624	1.92218	0.00202684	PF16363:GDP-mannose 4,6 dehydratase
	EVM0016052	1.91437	0.0243425	PF00067:Cytochrome P450
	EVM0001914	1.90749	6.81347e-17	PF00621:RhoGEF domain|PF00169:PH domain
	EVM0014713	1.90507	1.12154e-18	PF00225:Kinesin motor domain
	EVM0009093	1.9015	3.58598e-09	PF00067:Cytochrome P450
	EVM0005057	1.89946	0.000281307	-
	EVM0007827	1.89721	0.00370641	PF00001:7 transmembrane receptor (rhodopsin family)
	EVM0004160	1.8956	2.46655e-09	-
	EVM0007510	1.89367	0.0388778	PF10328:Serpentine type 7TM GPCR chemoreceptor Srx
	EVM0010664	1.88954	2.01953e-09	PF04034:Ribosome biogenesis protein, C-terminal|PF04068:Possible Fer4-like domain in RNase L inhibitor, RLI
	EVM0009819	1.88747	1.23393e-12	PF06292:Domain of Unknown Function (DUF1041)
	EVM0014801	1.88545	1.06749e-13	PF00188:Cysteine-rich secretory protein family
	EVM0008777	1.8825	0.0061968	PF04111:Autophagy protein Apg6
	EVM0008827	1.87968	3.5919e-18	-
	EVM0013858	1.87628	0.00256957	-
	EVM0000174	1.87484	0.00822954	-
	EVM0008100	1.8722	0.000265785	PF00106:short chain dehydrogenase
	EVM0010113	1.87159	7.6412e-23	PF00383:Cytidine and deoxycytidylate deaminase zinc-binding region
	EVM0003290	1.87059	6.34725e-11	-
	EVM0015577	1.86937	0.000462239	PF01484:Nematode cuticle collagen N-terminal domain|PF01391:Collagen triple helix repeat (20 copies)
	EVM0008305	1.86628	0.00143101	-
	EVM0008398	1.86481	1.39267e-05	-
	EVM0013164	1.86211	0.0395814	PF00182:Chitinase class I
	EVM0013900	1.86149	1.59865e-05	PF00853:Runt domain
	EVM0004846	1.85652	4.02785e-07	PF01593:Flavin containing amine oxidoreductase
	EVM0008319	1.85616	3.16857e-17	PF04142:Nucleotide-sugar transporter
	EVM0010532	1.85081	4.06685e-08	PF01591:6-phosphofructo-2-kinase|PF00300:Histidine phosphatase superfamily (branch 1)
	EVM0007532	1.85079	1.47949e-12	-
	novel.542	1.8495	0.000401109	-
	EVM0003970	1.8426	1.6827e-06	PF02932:Neurotransmitter-gated ion-channel transmembrane region|PF02931:Neurotransmitter-gated ion-channel ligand binding domain
	EVM0008149	1.8417	6.88873e-16	PF00626:Gelsolin repeat
	EVM0000897	1.83593	1.02976e-06	PF00385:Chromo (CHRromatin Organisation MOdifier) domain
	EVM0012480	1.83079	1.10653e-13	PF00858:Amiloride-sensitive sodium channel
	EVM0005916	1.83056	6.10109e-09	PF04828:Glutathione-dependent formaldehyde-activating enzyme
	EVM0000160	1.82755	0.000508102	-
	EVM0007373	1.82354	3.08755e-07	PF11717:RNA binding activity-knot of a chromodomain|PF01853:MOZ/SAS family
	EVM0013624	1.82213	0.000220688	PF02893:GRAM domain
	EVM0011681	1.82077	1.477e-05	PF04142:Nucleotide-sugar transporter
	EVM0013976	1.81989	0.0454243	PF10292:Serpentine type 7TM GPCR receptor class ab chemoreceptor
	EVM0005440	1.81988	0.00159508	PF10321:Serpentine type 7TM GPCR chemoreceptor Srt
	EVM0016860	1.81917	0.0155531	-
	EVM0004978	1.81803	1.11691e-13	-
	EVM0008093	1.81725	0.0060045	PF00105:Zinc finger, C4 type (two domains)|PF00104:Ligand-binding domain of nuclear hormone receptor
	EVM0004731	1.81672	0.000340081	PF02460:Patched family
	EVM0006232	1.81481	9.694e-07	PF13445:RING-type zinc-finger
	EVM0005918	1.81155	0.024368	PF01323:DSBA-like thioredoxin domain
	EVM0000756	1.81065	0.000124109	PF01484:Nematode cuticle collagen N-terminal domain
	EVM0003260	1.81046	2.99431e-17	PF12509:Protein of unknown function (DUF3715)
	EVM0016723	1.80481	7.70077e-14	PF15031:Domain of unknown function (DUF4528)|PF00595:PDZ domain (Also known as DHR or GLGF)|PF00564:PB1 domain
	EVM0009273	1.80113	0.000143766	-
	EVM0013658	1.78961	5.7597e-07	-
	EVM0008203	1.78918	1.91792e-13	PF03006:Haemolysin-III related
	EVM0003394	1.78448	0.0101445	-
	EVM0005919	1.78314	2.29208e-05	PF08007:Cupin superfamily protein
	EVM0016262	1.78081	1.10989e-16	PF02780:Transketolase, C-terminal domain|PF02779:Transketolase, pyrimidine binding domain|PF00456:Transketolase, thiamine diphosphate binding domain
	EVM0007411	1.77469	5.07281e-13	PF00982:Glycosyltransferase family 20
	EVM0005431	1.77094	7.39234e-09	PF07522:DNA repair metallo-beta-lactamase
	EVM0008743	1.76767	0.0205011	PF00107:Zinc-binding dehydrogenase|PF08240:Alcohol dehydrogenase GroES-like domain
	EVM0012778	1.76518	0.00869093	-
	EVM0011858	1.76434	2.21339e-08	PF00664:ABC transporter transmembrane region|PF00005:ABC transporter
	EVM0002057	1.76414	4.49012e-11	PF17172:Glutathione S-transferase N-terminal domain|PF17171:Glutathione S-transferase, C-terminal domain
	EVM0009971	1.76019	1.44068e-26	PF13622:Thioesterase-like superfamily
	EVM0015120	1.75766	1.44414e-12	PF00621:RhoGEF domain
	EVM0015100	1.75682	7.52228e-12	PF06027:Solute carrier family 35
	EVM0005649	1.75308	4.13228e-12	PF01315:Aldehyde oxidase and xanthine dehydrogenase, a/b hammerhead domain|PF02738:Molybdopterin-binding domain of aldehyde dehydrogenase|PF03450:CO dehydrogenase flavoprotein C-terminal domain|PF01799:[2Fe-2S] binding domain|PF00941:FAD binding domain in molybdopterin dehydrogenase|PF00111:2Fe-2S iron-sulfur cluster binding domain
	EVM0005936	1.75007	9.7354e-05	-
	EVM0016218	1.74981	0.000109114	PF00067:Cytochrome P450
	EVM0010261	1.743	9.759e-10	PF05154:TM2 domain
	EVM0006956	1.74033	5.42867e-06	-
	novel.818	1.73984	0.000761112	-
	EVM0017097	1.73221	2.32233e-15	PF01979:Amidohydrolase family
	EVM0016217	1.73165	0.000163905	-
	EVM0016757	1.73127	0.00433946	PF01153:Glypican
	EVM0004302	1.73069	2.3078e-07	PF06462:Propeller
	EVM0011245	1.73055	3.73151e-05	-
	EVM0006787	1.72695	1.66416e-14	-
	EVM0001324	1.72453	0.000113542	PF01391:Collagen triple helix repeat (20 copies)|PF01484:Nematode cuticle collagen N-terminal domain
	EVM0001392	1.7201	1.7383e-09	PF00587:tRNA synthetase class II core domain (G, H, P, S and T)
	EVM0012779	1.71981	8.88614e-15	PF00788:Ras association (RalGDS/AF-6) domain
	EVM0004638	1.71409	5.32047e-05	PF01060:Transthyretin-like family
	EVM0005871	1.70961	0.000146273	-
	novel.1069	1.70135	0.0171196	-
	EVM0012461	1.69929	1.82757e-09	PF02737:3-hydroxyacyl-CoA dehydrogenase, NAD binding domain
	EVM0010644	1.69904	0.00323095	-
	novel.570	1.69074	8.05626e-05	-
	EVM0004283	1.68981	4.31129e-27	PF03820:Tricarboxylate carrier
	EVM0011014	1.68931	0.0153786	PF01484:Nematode cuticle collagen N-terminal domain|PF01391:Collagen triple helix repeat (20 copies)
	novel.1017	1.68759	0.00433982	PF10326:Serpentine type 7TM GPCR chemoreceptor Str
	EVM0014719	1.68747	0.00137811	PF00704:Glycosyl hydrolases family 18
	EVM0010331	1.68705	0.0259653	-
	EVM0009439	1.68648	0.0200475	-
	EVM0016053	1.68491	9.58752e-05	PF07159:Protein of unknown function (DUF1394)
	EVM0013194	1.68481	8.97756e-09	PF00393:6-phosphogluconate dehydrogenase, C-terminal domain|PF03446:NAD binding domain of 6-phosphogluconate dehydrogenase
	EVM0009927	1.68381	0.00915465	PF02118:Srg family chemoreceptor
	EVM0008293	1.68316	1.59924e-19	-
	EVM0001654	1.67905	8.87099e-13	PF14360:PAP2 superfamily C-terminal
	EVM0011873	1.67768	2.52015e-15	PF15903:Filopodia upregulated, FAM65
	EVM0017143	1.67198	0.0164757	-
	EVM0013745	1.66637	0.00782544	PF03332:Eukaryotic phosphomannomutase
	EVM0011119	1.66221	0.0309685	-
	EVM0007254	1.65713	9.56709e-07	-
	EVM0002745	1.65601	0.00202716	-
	EVM0013547	1.6503	0.000376673	PF02594:Uncharacterised ACR, YggU family COG1872
	EVM0015459	1.64826	7.2997e-13	PF00155:Aminotransferase class I and II
	novel.1080	1.64662	0.0111978	-
	EVM0015376	1.646	5.40561e-06	PF04389:Peptidase family M28
	EVM0008353	1.64191	0.00411423	PF00383:Cytidine and deoxycytidylate deaminase zinc-binding region
	EVM0001397	1.64028	0.0263928	PF05303:Protein of unknown function (DUF727)
	EVM0014309	1.63919	0.0203818	PF00102:Protein-tyrosine phosphatase
	EVM0012219	1.62043	3.64449e-12	-
	EVM0003205	1.6194	3.11394e-11	-
	EVM0008666	1.61701	8.01124e-06	-
	EVM0006795	1.61604	5.76079e-14	PF05827:Vacuolar ATP synthase subunit S1 (ATP6S1)
	novel.1004	1.61449	0.00127807	-
	EVM0016303	1.61375	0.00370141	PF07716:Basic region leucine zipper
	EVM0010948	1.61222	0.00238476	-
	EVM0008013	1.6111	6.74555e-14	PF03227:Gamma interferon inducible lysosomal thiol reductase (GILT)
	EVM0010922	1.60781	0.00023048	PF07686:Immunoglobulin V-set domain|PF00047:Immunoglobulin domain
	EVM0006225	1.60691	1.09603e-12	PF14688:Domain of unknown function (DUF4461)|PF14687:Domain of unknown function (DUF4460)
	EVM0008515	1.60664	4.50291e-05	PF00307:Calponin homology (CH) domain
	EVM0004923	1.6042	0.00839885	-
	EVM0006250	1.60332	7.16452e-11	PF00041:Fibronectin type III domain|PF13882:Bravo-like intracellular region|PF13927:Immunoglobulin domain|PF07679:Immunoglobulin I-set domain
	EVM0011411	1.60275	8.80779e-10	-
	EVM0000210	1.60149	2.03093e-17	PF00171:Aldehyde dehydrogenase family
	EVM0016463	1.60041	1.63492e-08	PF08424:NRDE-2, necessary for RNA interference
	EVM0001258	1.59761	1.63761e-16	PF02138:Beige/BEACH domain|PF14844:PH domain associated with Beige/BEACH|PF01363:FYVE zinc finger
	EVM0007041	1.59497	1.41868e-06	PF17172:Glutathione S-transferase N-terminal domain|PF17171:Glutathione S-transferase, C-terminal domain
	EVM0006934	1.59469	7.42233e-18	PF00104:Ligand-binding domain of nuclear hormone receptor|PF00105:Zinc finger, C4 type (two domains)
	EVM0006095	1.59133	0.0220863	PF06579:Caenorhabditis elegans ly-6-related protein
	EVM0011642	1.59007	0.00461395	-
	EVM0012980	1.58988	0.000475942	PF07714:Protein tyrosine kinase
	EVM0016371	1.58921	0.0226427	PF00010:Helix-loop-helix DNA-binding domain
	novel.840	1.58804	0.00654522	-
	EVM0006080	1.58773	7.74317e-14	PF01734:Patatin-like phospholipase
	EVM0004149	1.58749	0.00196647	PF02931:Neurotransmitter-gated ion-channel ligand binding domain
	EVM0017267	1.58287	2.78041e-12	PF00001:7 transmembrane receptor (rhodopsin family)
	EVM0001347	1.5818	9.43737e-05	-
	EVM0003167	1.58074	1.35962e-07	PF01757:Acyltransferase family
	EVM0004046	1.57901	2.07913e-10	PF07690:Major Facilitator Superfamily
	EVM0015922	1.57878	3.5223e-08	-
	EVM0016335	1.57715	0.026822	PF00046:Homeobox domain
	EVM0000629	1.57702	7.02076e-22	PF00149:Calcineurin-like phosphoesterase
	EVM0016579	1.5754	0.00427843	PF13234:rRNA-processing arch domain|PF00270:DEAD/DEAH box helicase|PF08148:DSHCT (NUC185) domain|PF00271:Helicase conserved C-terminal domain
	EVM0017299	1.5749	0.00267864	PF03166:MH2 domain
	EVM0007445	1.57258	3.9171e-15	PF00690:Cation transporter/ATPase, N-terminus|PF13246:Cation transport ATPase (P-type)|PF00122:E1-E2 ATPase|PF00689:Cation transporting ATPase, C-terminus|PF12424:Plasma membrane calcium transporter ATPase C terminal|PF08282:haloacid dehalogenase-like hydrolase
	EVM0004161	1.56328	0.000137516	PF02770:Acyl-CoA dehydrogenase, middle domain|PF01756:Acyl-CoA oxidase|PF14749:Acyl-coenzyme A oxidase N-terminal
	EVM0008030	1.55787	6.35215e-18	PF00194:Eukaryotic-type carbonic anhydrase
	EVM0015711	1.55724	0.00446009	PF03188:Eukaryotic cytochrome b561
	EVM0002110	1.55634	1.34441e-10	PF12769:4TM region of pyridine nucleotide transhydrogenase, mitoch|PF02233:NAD(P) transhydrogenase beta subunit|PF05222:Alanine dehydrogenase/PNT, N-terminal domain|PF01262:Alanine dehydrogenase/PNT, C-terminal domain
	EVM0007729	1.55483	2.90608e-05	PF05978:Ion channel regulatory protein UNC-93
	EVM0000271	1.5535	0.0105662	PF00929:Exonuclease
	EVM0006953	1.55302	2.52419e-08	PF00856:SET domain
	EVM0008791	1.55133	0.00303455	-
	novel.580	1.55019	0.0479373	PF10292:Serpentine type 7TM GPCR receptor class ab chemoreceptor
	EVM0010839	1.54645	0.0280528	PF01926:50S ribosome-binding GTPase
	EVM0009090	1.5425	0.00153083	PF13193:AMP-binding enzyme C-terminal domain|PF00501:AMP-binding enzyme
	EVM0010216	1.5414	2.5083e-06	PF01399:PCI domain
	EVM0016507	1.54088	4.81874e-06	PF07728:AAA domain (dynein-related subfamily)|PF12774:Hydrolytic ATP binding site of dynein motor region D1|PF12777:Microtubule-binding stalk of dynein motor|PF12781:ATP-binding dynein motor region D5|PF12775:P-loop containing dynein motor region D3|PF03028:Dynein heavy chain and region D6 of dynein motor|PF12780:P-loop containing dynein motor region D4
	novel.287	1.5405	5.13731e-05	-
	EVM0004623	1.54021	1.31846e-18	PF00076:RNA recognition motif. (a.k.a. RRM, RBD, or RNP domain)
	EVM0006559	1.5388	0.0474032	PF03098:Animal haem peroxidase
	EVM0015497	1.537	0.0215498	PF10242:Lipoma HMGIC fusion partner-like protein
	EVM0015171	1.53381	2.40466e-07	PF00171:Aldehyde dehydrogenase family|PF00696:Amino acid kinase family
	EVM0017642	1.5338	0.0253912	-
	EVM0003400	1.52879	0.000346745	-
	EVM0010479	1.52771	1.63596e-10	PF00178:Ets-domain
	EVM0006688	1.52618	1.61381e-08	PF14443:DBC1|PF14444:S1-like
	EVM0015428	1.52527	0.00148747	PF00001:7 transmembrane receptor (rhodopsin family)
	EVM0004231	1.52327	1.26909e-09	PF01683:EB module
	EVM0002160	1.52258	3.32576e-10	-
	EVM0000094	1.52234	1.88997e-05	PF07885:Ion channel
	EVM0003625	1.52134	1.34908e-13	PF00514:Armadillo/beta-catenin-like repeat|PF00041:Fibronectin type III domain
	EVM0003591	1.51979	3.35808e-08	PF00083:Sugar (and other) transporter
	EVM0000611	1.51879	0.000130095	-
	EVM0012174	1.51628	1.98279e-07	PF00704:Glycosyl hydrolases family 18|PF01476:LysM domain|PF05938:Plant self-incompatibility protein S1
	EVM0013850	1.5133	9.69655e-14	PF14237:Domain of unknown function (DUF4339)|PF00226:DnaJ domain
	EVM0003141	1.51186	0.00965828	PF00271:Helicase conserved C-terminal domain|PF00270:DEAD/DEAH box helicase
	EVM0007122	1.50951	2.31748e-07	PF02911:Formyl transferase, C-terminal domain|PF00551:Formyl transferase|PF00171:Aldehyde dehydrogenase family
	EVM0002485	1.50879	4.31537e-08	PF00982:Glycosyltransferase family 20
	EVM0003143	1.50595	4.44601e-09	PF14813:NADH dehydrogenase 1 beta subcomplex subunit 2
	EVM0006557	1.50393	0.010091	PF00501:AMP-binding enzyme|PF13193:AMP-binding enzyme C-terminal domain
	EVM0008609	1.49219	5.39859e-07	-
	EVM0008175	1.48943	0.00382936	-
	EVM0004567	1.4894	0.0147942	PF00335:Tetraspanin family
	EVM0012058	1.48907	6.15716e-06	-
	EVM0014246	1.48879	0.000284533	PF00104:Ligand-binding domain of nuclear hormone receptor|PF00105:Zinc finger, C4 type (two domains)
	EVM0007912	1.48781	0.000392361	PF07714:Protein tyrosine kinase
	novel.823	1.4829	0.0324309	PF01531:Glycosyl transferase family 11
	EVM0001860	1.48192	2.27872e-11	PF00250:Forkhead domain
	novel.99	1.48059	8.45305e-09	PF00402:Calponin family repeat
	EVM0003423	1.47972	2.83363e-05	-
	EVM0008154	1.4774	0.00140293	-
	EVM0004841	1.47375	2.2832e-11	PF09379:FERM N-terminal domain|PF00595:PDZ domain (Also known as DHR or GLGF)|PF00373:FERM central domain|PF09380:FERM C-terminal PH-like domain
	EVM0009940	1.47253	6.36162e-07	PF07910:Peptidase family C78
	EVM0003357	1.46984	0.0155265	PF04925:SHQ1 protein
	EVM0005195	1.46884	6.16936e-15	PF00271:Helicase conserved C-terminal domain|PF08880:QLQ|PF07529:HSA|PF14619:Snf2-ATP coupling, chromatin remodelling complex|PF00439:Bromodomain|PF07533:BRK domain|PF00176:SNF2 family N-terminal domain
	EVM0001781	1.46875	5.45431e-10	PF01674:Lipase (class 2)
	novel.11	1.46579	0.0348848	PF00112:Papain family cysteine protease
	EVM0010810	1.46079	1.89558e-09	PF03189:Otopetrin
	EVM0009973	1.4584	0.0187988	PF02931:Neurotransmitter-gated ion-channel ligand binding domain|PF02932:Neurotransmitter-gated ion-channel transmembrane region
	novel.151	1.45789	0.000432819	-
	EVM0014550	1.45568	4.17976e-20	PF00791:ZU5 domain|PF13637:Ankyrin repeats (many copies)|PF12796:Ankyrin repeats (3 copies)|PF00531:Death domain
	EVM0009122	1.45558	1.55838e-06	PF09261:Alpha mannosidase middle domain|PF07748:Glycosyl hydrolases family 38 C-terminal domain|PF01074:Glycosyl hydrolases family 38 N-terminal domain
	EVM0013391	1.45542	2.0606e-06	PF04678:Mitochondrial calcium uniporter
	EVM0003353	1.45342	4.2706e-12	-
	EVM0017659	1.45289	2.87436e-11	-
	EVM0014101	1.44892	0.00347963	-
	EVM0003013	1.44471	0.000568889	PF00069:Protein kinase domain
	EVM0000100	1.44412	1.80712e-06	-
	EVM0014882	1.44341	0.00212246	PF13489:Methyltransferase domain
	EVM0016280	1.44212	1.71736e-10	-
	EVM0007892	1.44016	9.1339e-08	PF00019:Transforming growth factor beta like domain
	EVM0005085	1.43782	0.00353825	PF06309:Torsin
	EVM0009027	1.43768	0.00128529	PF00105:Zinc finger, C4 type (two domains)|PF00104:Ligand-binding domain of nuclear hormone receptor
	EVM0003468	1.43723	0.000163615	-
	EVM0011866	1.43165	1.73626e-12	-
	EVM0012824	1.43063	1.00976e-10	PF01392:Fz domain|PF01534:Frizzled/Smoothened family membrane region
	EVM0015156	1.42681	1.9577e-10	PF00076:RNA recognition motif. (a.k.a. RRM, RBD, or RNP domain)
	EVM0005452	1.42505	2.69193e-09	-
	EVM0001001	1.42397	0.031642	-
	EVM0002718	1.42373	5.31308e-10	-
	EVM0009565	1.42281	0.0118555	-
	EVM0014513	1.42012	0.00827266	PF01062:Bestrophin, RFP-TM, chloride channel
	EVM0014012	1.41912	0.0205949	PF00375:Sodium:dicarboxylate symporter family
	EVM0006808	1.41705	2.01361e-06	PF00400:WD domain, G-beta repeat
	EVM0010160	1.41464	4.1843e-13	PF01549:ShK domain-like
	EVM0012677	1.41403	0.00195364	PF10324:Serpentine type 7TM GPCR chemoreceptor Srw
	EVM0010356	1.41346	8.85815e-08	-
	EVM0011142	1.4109	2.74631e-11	PF00291:Pyridoxal-phosphate dependent enzyme
	EVM0009667	1.40715	1.40516e-13	PF00808:Histone-like transcription factor (CBF/NF-Y) and archaeal histone
	EVM0009561	1.40268	0.000237886	-
	EVM0014277	1.40255	0.000783132	-
	EVM0004341	1.39963	1.6729e-09	PF01363:FYVE zinc finger
	EVM0013106	1.39933	0.0167025	-
	EVM0017022	1.39851	0.00618965	PF04547:Calcium-activated chloride channel
	EVM0003666	1.39847	9.39724e-07	PF00202:Aminotransferase class-III
	EVM0012071	1.39812	4.3351e-13	-
	EVM0013902	1.39625	3.00711e-12	PF12584:Trafficking protein particle complex subunit 10, TRAPPC10
	EVM0011673	1.39385	1.68886e-13	PF00017:SH2 domain|PF07714:Protein tyrosine kinase|PF00018:SH3 domain|PF08919:F-actin binding
	EVM0000432	1.39303	3.68343e-05	PF08616:Stabilization of polarity axis
	EVM0004405	1.3911	1.91451e-07	-
	EVM0015804	1.39083	2.11983e-10	PF00076:RNA recognition motif. (a.k.a. RRM, RBD, or RNP domain)
	EVM0009745	1.38784	0.0245042	PF07859:alpha/beta hydrolase fold
	EVM0010269	1.38779	0.00920119	-
	EVM0006886	1.38494	3.37848e-21	PF00102:Protein-tyrosine phosphatase
	EVM0004376	1.38484	0.0164589	-
	EVM0005987	1.38384	1.62315e-05	PF00188:Cysteine-rich secretory protein family
	EVM0012054	1.38101	2.6678e-09	PF00644:Poly(ADP-ribose) polymerase catalytic domain|PF02877:Poly(ADP-ribose) polymerase, regulatory domain|PF12796:Ankyrin repeats (3 copies)|PF05406:WGR domain
	EVM0007686	1.37926	3.28518e-08	PF07679:Immunoglobulin I-set domain|PF13927:Immunoglobulin domain|PF13855:Leucine rich repeat
	EVM0014572	1.37536	0.0189472	PF13087:AAA domain
	EVM0012104	1.37101	6.82112e-05	PF10324:Serpentine type 7TM GPCR chemoreceptor Srw
	EVM0007470	1.3678	1.15631e-10	-
	EVM0010338	1.36772	0.0450872	PF10318:Serpentine type 7TM GPCR chemoreceptor Srh
	EVM0010575	1.36614	4.39884e-08	-
	EVM0009559	1.36518	0.0127577	PF13242:HAD-hyrolase-like|PF13344:Haloacid dehalogenase-like hydrolase
	EVM0002182	1.36403	1.62494e-07	PF00370:FGGY family of carbohydrate kinases, N-terminal domain
	EVM0013060	1.3623	3.12997e-05	-
	EVM0007243	1.36092	2.25212e-15	PF00168:C2 domain
	EVM0013069	1.36089	0.044361	PF00082:Subtilase family|PF12580:Tripeptidyl peptidase II
	EVM0007661	1.35916	2.85766e-14	-
	EVM0005884	1.35658	0.0205508	-
	EVM0014822	1.35627	4.3825e-06	PF01546:Peptidase family M20/M25/M40|PF07687:Peptidase dimerisation domain
	EVM0008956	1.35503	0.0485551	PF17351:Family of unknown function (DUF5380)
	EVM0008298	1.34822	0.00139755	PF00375:Sodium:dicarboxylate symporter family
	EVM0010248	1.34789	9.93311e-08	PF14604:Variant SH3 domain|PF00018:SH3 domain|PF00621:RhoGEF domain
	EVM0004437	1.34422	2.50316e-08	PF00069:Protein kinase domain
	EVM0011509	1.34421	3.53404e-05	PF00137:ATP synthase subunit C
	EVM0013871	1.34406	1.56468e-14	PF02779:Transketolase, pyrimidine binding domain|PF02780:Transketolase, C-terminal domain
	EVM0000839	1.34227	0.000564036	PF01532:Glycosyl hydrolase family 47
	EVM0000502	1.34142	0.0419346	PF05978:Ion channel regulatory protein UNC-93
	EVM0003763	1.34072	0.00109149	-
	EVM0012732	1.34055	0.037917	PF01746:tRNA (Guanine-1)-methyltransferase
	novel.549	1.34012	0.00168925	-
	novel.255	1.33912	0.000680251	-
	EVM0011635	1.33783	0.00171243	PF00293:NUDIX domain|PF05026:Dcp2, box A domain
	EVM0013256	1.33773	3.8818e-15	PF01151:GNS1/SUR4 family
	EVM0012968	1.33658	0.00215556	PF03166:MH2 domain
	EVM0003615	1.33652	1.58556e-06	-
	EVM0006502	1.33563	5.4956e-09	PF00291:Pyridoxal-phosphate dependent enzyme
	EVM0001780	1.33551	8.61313e-17	PF00208:Glutamate/Leucine/Phenylalanine/Valine dehydrogenase|PF02812:Glu/Leu/Phe/Val dehydrogenase, dimerisation domain
	EVM0013819	1.33487	3.25671e-17	PF00010:Helix-loop-helix DNA-binding domain
	EVM0010177	1.33309	8.11409e-07	-
	EVM0007895	1.3324	5.44199e-08	-
	EVM0003514	1.3304	3.12485e-06	PF05773:RWD domain|PF16543:DRG Family Regulatory Proteins, Tma46
	EVM0006911	1.32782	1.10034e-14	PF00026:Eukaryotic aspartyl protease
	EVM0014561	1.32717	2.9703e-10	-
	EVM0015847	1.32649	7.1355e-06	PF13415:Galactose oxidase, central domain
	EVM0000477	1.32568	1.59739e-08	-
	EVM0005485	1.32344	1.32543e-05	-
	EVM0016308	1.32307	4.7907e-09	PF00595:PDZ domain (Also known as DHR or GLGF)|PF00564:PB1 domain
	EVM0011869	1.31875	0.0176321	-
	EVM0001748	1.31803	1.00078e-12	PF09298:Fumarylacetoacetase N-terminal|PF01557:Fumarylacetoacetate (FAA) hydrolase family
	EVM0015844	1.31628	1.7815e-09	PF01553:Acyltransferase
	EVM0002741	1.31458	5.20026e-11	PF10853:Protein of unknown function (DUF2650)|PF00011:Hsp20/alpha crystallin family
	EVM0012575	1.31357	0.0102974	-
	EVM0012644	1.31321	6.45466e-05	-
	novel.331	1.30969	1.57104e-13	-
	EVM0010448	1.30943	0.0257243	-
	EVM0008542	1.30608	2.53361e-10	PF00169:PH domain|PF00621:RhoGEF domain|PF14604:Variant SH3 domain
	EVM0004515	1.30605	5.44199e-08	-
	EVM0016452	1.30533	1.35947e-09	PF00025:ADP-ribosylation factor family
	EVM0000439	1.30334	0.0270582	PF02932:Neurotransmitter-gated ion-channel transmembrane region|PF02931:Neurotransmitter-gated ion-channel ligand binding domain
	EVM0012866	1.30161	0.000117964	PF13499:EF-hand domain pair
	EVM0003955	1.29985	9.64159e-11	PF08626:Transport protein Trs120 or TRAPPC9, TRAPP II complex subunit
	EVM0005632	1.29564	3.4195e-05	PF01145:SPFH domain / Band 7 family
	EVM0016711	1.29513	6.32638e-12	PF00505:HMG (high mobility group) box
	EVM0006544	1.29482	0.00154753	PF10326:Serpentine type 7TM GPCR chemoreceptor Str|PF01221:Dynein light chain type 1
	EVM0008092	1.29302	4.28919e-05	-
	EVM0003176	1.29173	1.79408e-08	PF00651:BTB/POZ domain
	EVM0003632	1.29156	0.00965136	-
	EVM0014528	1.28878	1.90265e-05	PF00177:Ribosomal protein S7p/S5e
	EVM0016697	1.28681	0.000345286	PF05729:NACHT domain|PF13271:Domain of unknown function (DUF4062)
	novel.888	1.28678	2.11141e-10	-
	EVM0008686	1.28634	0.000904706	-
	EVM0002423	1.28404	0.000914288	PF10239:Protein of unknown function (DUF2465)
	EVM0014998	1.28366	0.00126119	PF00149:Calcineurin-like phosphoesterase
	EVM0001500	1.28326	0.0329438	-
	EVM0005042	1.28094	1.83146e-10	PF05875:Ceramidase
	EVM0000653	1.28013	1.00905e-06	-
	EVM0011752	1.27875	1.50478e-09	PF07062:Clc-like
	EVM0003218	1.27463	0.0177148	PF00001:7 transmembrane receptor (rhodopsin family)
	EVM0004317	1.27446	2.77918e-11	PF07653:Variant SH3 domain|PF12763:Cytoskeletal-regulatory complex EF hand|PF16652:Pleckstrin homology domain|PF14604:Variant SH3 domain|PF00621:RhoGEF domain|PF00018:SH3 domain
	EVM0002799	1.27401	0.000592952	PF07690:Major Facilitator Superfamily
	EVM0007319	1.27326	6.4537e-05	PF13270:Domain of unknown function (DUF4061)
	EVM0005999	1.27228	2.70422e-06	-
	EVM0009804	1.27214	0.00967304	PF00651:BTB/POZ domain
	EVM0014660	1.27189	1.27689e-05	PF00282:Pyridoxal-dependent decarboxylase conserved domain
	EVM0004157	1.27016	2.52156e-12	PF01437:Plexin repeat|PF01833:IPT/TIG domain|PF01403:Sema domain|PF08337:Plexin cytoplasmic RasGAP domain
	EVM0002009	1.26908	0.000186481	PF02078:Synapsin, N-terminal domain|PF02750:Synapsin, ATP binding domain
	EVM0011489	1.26877	1.49734e-15	-
	EVM0017355	1.26794	7.29101e-09	PF00085:Thioredoxin|PF04777:Erv1 / Alr family
	EVM0014499	1.26765	0.0408197	PF00083:Sugar (and other) transporter
	EVM0011439	1.26743	2.00149e-07	PF05903:PPPDE putative peptidase domain
	EVM0001600	1.26684	5.9809e-06	PF03455:dDENN domain|PF03456:uDENN domain|PF02141:DENN (AEX-3) domain
	EVM0016966	1.26568	9.91142e-07	PF03372:Endonuclease/Exonuclease/phosphatase family
	EVM0002112	1.26504	5.34465e-10	PF03770:Inositol polyphosphate kinase
	EVM0001155	1.26217	0.0120205	-
	EVM0001877	1.26178	4.25719e-10	-
	EVM0012106	1.25958	2.21975e-05	-
	EVM0009816	1.25922	0.000187614	PF00106:short chain dehydrogenase
	EVM0010351	1.25868	1.30479e-15	-
	EVM0013526	1.2579	3.98717e-06	PF09730:Microtubule-associated protein Bicaudal-D
	EVM0016915	1.25755	8.46985e-09	-
	EVM0006060	1.25625	0.00137554	PF00400:WD domain, G-beta repeat
	EVM0004990	1.2546	0.000851972	PF00856:SET domain
	novel.839	1.25432	0.000110219	-
	EVM0013086	1.25385	3.65143e-08	PF14719:Phosphotyrosine interaction domain (PTB/PID)
	EVM0012484	1.2533	6.34767e-06	PF00650:CRAL/TRIO domain
	EVM0015548	1.25307	0.0334372	PF00860:Permease family
	EVM0013678	1.25277	0.0125753	PF10433:Mono-functional DNA-alkylating methyl methanesulfonate N-term|PF03178:CPSF A subunit region
	EVM0008501	1.25275	9.79031e-08	-
	EVM0008521	1.25169	5.29306e-09	-
	EVM0012598	1.24994	1.79272e-05	PF00046:Homeobox domain|PF16878:Transcriptional regulator, SIX1, N-terminal SD domain
	EVM0004049	1.24819	0.00856147	-
	EVM0004339	1.24779	8.49807e-06	PF00104:Ligand-binding domain of nuclear hormone receptor|PF03125:C. elegans Sre G protein-coupled chemoreceptor|PF00105:Zinc finger, C4 type (two domains)
	EVM0006472	1.24772	0.0329105	-
	EVM0004608	1.24746	0.0236916	PF07690:Major Facilitator Superfamily
	EVM0016017	1.24471	0.0296168	PF06293:Lipopolysaccharide kinase (Kdo/WaaP) family
	EVM0001744	1.24274	2.17376e-16	PF03006:Haemolysin-III related
	EVM0002457	1.24268	0.00405711	PF00702:haloacid dehalogenase-like hydrolase|PF00122:E1-E2 ATPase
	EVM0002534	1.24205	3.56489e-09	PF00185:Aspartate/ornithine carbamoyltransferase, Asp/Orn binding domain|PF02786:Carbamoyl-phosphate synthase L chain, ATP binding domain|PF02787:Carbamoyl-phosphate synthetase large chain, oligomerisation domain|PF02729:Aspartate/ornithine carbamoyltransferase, carbamoyl-P binding domain|PF02142:MGS-like domain|PF00117:Glutamine amidotransferase class-I|PF01979:Amidohydrolase family|PF00988:Carb…
	EVM0015355	1.23966	2.32536e-06	PF00498:FHA domain
	EVM0001982	1.23913	4.3825e-06	PF00179:Ubiquitin-conjugating enzyme
	EVM0008494	1.23884	0.00079251	PF10321:Serpentine type 7TM GPCR chemoreceptor Srt
	EVM0017042	1.23855	4.12824e-08	PF00270:DEAD/DEAH box helicase|PF00271:Helicase conserved C-terminal domain
	EVM0006150	1.23643	1.54631e-08	PF02990:Endomembrane protein 70
	EVM0016926	1.23588	8.37126e-07	-
	EVM0011320	1.23579	0.00248645	-
	EVM0001768	1.23578	2.7161e-07	-
	EVM0008008	1.23548	9.23821e-07	PF07645:Calcium-binding EGF domain|PF07684:NOTCH protein|PF00066:LNR domain|PF00008:EGF-like domain|PF06816:NOTCH protein|PF12796:Ankyrin repeats (3 copies)
	EVM0010334	1.23496	1.51206e-07	PF00753:Metallo-beta-lactamase superfamily
	EVM0016098	1.23492	0.00395252	PF00057:Low-density lipoprotein receptor domain class A|PF00058:Low-density lipoprotein receptor repeat class B|PF07645:Calcium-binding EGF domain
	EVM0012318	1.23411	4.56891e-05	PF00478:IMP dehydrogenase / GMP reductase domain
	EVM0011578	1.2286	7.31213e-07	PF04979:Protein phosphatase inhibitor 2 (IPP-2)
	EVM0017009	1.22753	0.000105039	PF00402:Calponin family repeat
	EVM0007592	1.2245	5.64808e-07	PF12062:heparan sulfate-N-deacetylase|PF00685:Sulfotransferase domain
	EVM0016670	1.22404	9.39724e-07	PF10456:WASP-binding domain of Sorting nexin protein|PF00787:PX domain
	EVM0010846	1.22376	0.0209122	-
	EVM0016511	1.2232	7.433e-12	PF00069:Protein kinase domain
	EVM0007949	1.22268	0.00953791	PF00328:Histidine phosphatase superfamily (branch 2)
	EVM0009771	1.22154	0.00147346	PF10170:Cysteine-rich domain
	EVM0013049	1.22093	0.0033894	PF05649:Peptidase family M13|PF01431:Peptidase family M13
	EVM0005939	1.2209	9.8609e-05	PF00083:Sugar (and other) transporter
	EVM0010716	1.21858	0.000372119	PF00620:RhoGAP domain
	EVM0000452	1.21448	0.00120691	PF00076:RNA recognition motif. (a.k.a. RRM, RBD, or RNP domain)
	EVM0012746	1.21205	6.77297e-12	PF00104:Ligand-binding domain of nuclear hormone receptor|PF00105:Zinc finger, C4 type (two domains)
	EVM0002315	1.21107	3.10925e-05	PF00271:Helicase conserved C-terminal domain|PF00270:DEAD/DEAH box helicase
	EVM0005956	1.2081	5.45972e-05	PF05180:DNL zinc finger
	EVM0001444	1.20506	1.29433e-08	PF00271:Helicase conserved C-terminal domain|PF00385:Chromo (CHRromatin Organisation MOdifier) domain|PF00176:SNF2 family N-terminal domain|PF13907:Domain of unknown function (DUF4208)
	EVM0012637	1.20115	8.05922e-05	PF07947:YhhN family
	EVM0015700	1.19714	0.00330517	PF00487:Fatty acid desaturase|PF08557:Sphingolipid Delta4-desaturase (DES)
	EVM0011999	1.19411	4.9388e-07	PF00169:PH domain|PF08174:Cell division protein anillin
	EVM0004824	1.19353	1.66493e-07	-
	EVM0002484	1.19337	6.407e-05	PF05301:GNAT acetyltransferase, Mec-17
	EVM0005547	1.19197	9.64989e-06	PF07714:Protein tyrosine kinase|PF00211:Adenylate and Guanylate cyclase catalytic domain|PF01094:Receptor family ligand binding region
	EVM0009190	1.18857	2.16398e-05	PF03134:TB2/DP1, HVA22 family
	novel.876	1.18836	2.57358e-06	-
	novel.1001	1.18464	0.0280451	PF10318:Serpentine type 7TM GPCR chemoreceptor Srh
	EVM0017489	1.18363	1.74614e-06	PF00001:7 transmembrane receptor (rhodopsin family)
	EVM0000326	1.18118	0.000117155	-
	EVM0006008	1.1804	4.23949e-10	PF02520:Domain of unknown function DUF148
	EVM0010005	1.17957	0.00572954	-
	EVM0002515	1.17634	4.43333e-06	PF14534:Domain of unknown function (DUF4440)
	EVM0008618	1.176	0.00156439	PF04442:Cytochrome c oxidase assembly protein CtaG/Cox11
	EVM0009054	1.17402	0.00404834	-
	EVM0013775	1.17299	0.034282	-
	EVM0012130	1.17159	2.70474e-05	PF00538:linker histone H1 and H5 family
	EVM0003016	1.17089	0.000330291	-
	EVM0004212	1.17072	9.61811e-05	PF00046:Homeobox domain
	EVM0016150	1.17009	4.06753e-07	PF05577:Serine carboxypeptidase S28
	EVM0003189	1.16821	6.1782e-07	-
	EVM0010068	1.16756	0.0142121	PF08217:Fungal domain of unknown function (DUF1712)
	EVM0012338	1.16684	0.0233602	PF16544:Homodimerisation region of STAR domain protein|PF00013:KH domain
	EVM0002982	1.16551	0.00256789	PF07690:Major Facilitator Superfamily
	novel.132	1.16424	0.0416071	-
	EVM0003461	1.16398	2.69193e-09	PF02460:Patched family
	EVM0014230	1.16225	1.70439e-05	PF00319:SRF-type transcription factor (DNA-binding and dimerisation domain)
	EVM0015032	1.15792	0.00446009	PF01030:Receptor L domain
	EVM0005236	1.15653	1.81613e-07	PF00373:FERM central domain|PF09380:FERM C-terminal PH-like domain|PF09379:FERM N-terminal domain|PF08736:FERM adjacent (FA)
	EVM0008455	1.15563	1.52358e-05	PF00294:pfkB family carbohydrate kinase
	EVM0004030	1.15383	5.36314e-06	-
	EVM0015113	1.15368	1.32745e-13	PF08153:NGP1NT (NUC091) domain|PF01926:50S ribosome-binding GTPase
	EVM0004347	1.15358	0.0233081	PF00939:Sodium:sulfate symporter transmembrane region
	EVM0014066	1.15158	2.22356e-10	-
	EVM0015528	1.15107	5.10523e-08	-
	novel.30	1.14941	0.0311695	PF02931:Neurotransmitter-gated ion-channel ligand binding domain
	EVM0001751	1.14863	0.000125357	PF07690:Major Facilitator Superfamily
	EVM0001686	1.14759	0.000680007	PF10545:Alcohol dehydrogenase transcription factor Myb/SANT-like
	EVM0014840	1.14606	0.00666886	-
	EVM0002914	1.14602	0.000883422	PF07885:Ion channel
	EVM0002878	1.14518	0.00185982	PF00289:Biotin carboxylase, N-terminal domain|PF02785:Biotin carboxylase C-terminal domain|PF00364:Biotin-requiring enzyme|PF02786:Carbamoyl-phosphate synthase L chain, ATP binding domain|PF00682:HMGL-like|PF02436:Conserved carboxylase domain
	EVM0007287	1.14489	0.000210361	-
	EVM0002846	1.1443	1.48196e-14	-
	EVM0008095	1.14385	0.00539252	PF00078:Reverse transcriptase (RNA-dependent DNA polymerase)|PF00665:Integrase core domain
	EVM0005905	1.14359	0.00110651	-
	EVM0011920	1.14174	0.000392646	PF06653:Tight junction protein, Claudin-like
	EVM0002789	1.14121	5.42867e-06	PF00069:Protein kinase domain
	EVM0015488	1.1398	3.58207e-06	-
	EVM0009834	1.13978	1.7173e-08	PF10357:Domain of Kin17 curved DNA-binding protein
	EVM0006463	1.1391	0.0419372	-
	EVM0012834	1.13851	0.00153025	-
	EVM0013174	1.13627	0.00153083	PF00042:Globin
	EVM0000058	1.13616	1.1986e-07	PF08450:SMP-30/Gluconolaconase/LRE-like region|PF00097:Zinc finger, C3HC4 type (RING finger)
	EVM0017361	1.13593	0.0465705	PF02931:Neurotransmitter-gated ion-channel ligand binding domain|PF01764:Lipase (class 3)
	novel.820	1.13509	0.0161783	PF07690:Major Facilitator Superfamily
	EVM0003768	1.13291	1.26588e-09	PF01044:Vinculin family
	EVM0005895	1.13228	3.64368e-06	PF06869:Protein of unknown function (DUF1258)
	EVM0007246	1.13227	0.0439323	PF00650:CRAL/TRIO domain
	EVM0000686	1.1322	0.0470582	PF00635:MSP (Major sperm protein) domain
	EVM0010700	1.13199	0.000427099	PF04189:Gcd10p family
	EVM0000401	1.13186	0.00423015	PF07406:NICE-3 protein
	EVM0006848	1.13101	2.72292e-06	PF01764:Lipase (class 3)
	EVM0011504	1.13092	0.0141588	PF01553:Acyltransferase
	EVM0010863	1.13091	2.36734e-05	-
	EVM0000060	1.13012	0.0263853	PF00076:RNA recognition motif. (a.k.a. RRM, RBD, or RNP domain)
	EVM0003554	1.12983	1.20142e-09	PF00104:Ligand-binding domain of nuclear hormone receptor|PF00105:Zinc finger, C4 type (two domains)
	EVM0000057	1.12978	0.0401008	PF00102:Protein-tyrosine phosphatase
	EVM0006708	1.1282	0.00330517	-
	EVM0012309	1.12713	0.0273416	-
	EVM0005377	1.127	0.0131789	-
	EVM0005697	1.12588	2.98604e-06	PF00090:Thrombospondin type 1 domain
	EVM0014282	1.12477	3.86792e-05	PF00654:Voltage gated chloride channel
	EVM0002381	1.12394	4.53439e-09	PF06337:DUSP domain|PF00443:Ubiquitin carboxyl-terminal hydrolase|PF02148:Zn-finger in ubiquitin-hydrolases and other protein
	EVM0004739	1.12152	1.2307e-07	PF08763:Voltage gated calcium channel IQ domain|PF16905:Voltage-dependent L-type calcium channel, IQ-associated|PF00520:Ion transport protein
	EVM0007594	1.11875	0.00012119	PF03951:Glutamine synthetase, beta-Grasp domain|PF00120:Glutamine synthetase, catalytic domain
	EVM0000490	1.11826	6.6876e-05	PF00702:haloacid dehalogenase-like hydrolase|PF00122:E1-E2 ATPase
	EVM0003127	1.11762	0.00070298	-
	novel.26	1.11689	0.00103706	-
	EVM0012822	1.11209	0.000637119	PF01062:Bestrophin, RFP-TM, chloride channel
	EVM0016904	1.1118	3.75113e-09	PF01425:Amidase
	EVM0016806	1.11121	0.000332934	PF00063:Myosin head (motor domain)|PF01576:Myosin tail|PF02736:Myosin N-terminal SH3-like domain
	EVM0005025	1.11071	1.07338e-06	PF06221:Putative zinc finger motif, C2HC5-type
	EVM0004883	1.11029	9.98046e-05	PF16669:Tetratricopeptide repeat protein 5 OB fold domain
	EVM0000527	1.1079	2.89192e-06	PF00412:LIM domain
	EVM0007401	1.10398	0.00971607	PF03125:C. elegans Sre G protein-coupled chemoreceptor
	EVM0011571	1.10145	6.97433e-09	PF00100:Zona pellucida-like domain
	EVM0013375	1.10079	2.70696e-09	PF10328:Serpentine type 7TM GPCR chemoreceptor Srx
	EVM0014029	1.10023	6.97856e-05	PF01490:Transmembrane amino acid transporter protein
	EVM0013062	1.09993	0.00201954	PF02460:Patched family
	EVM0016471	1.09801	2.35775e-06	-
	EVM0013151	1.09573	0.00125689	-
	EVM0002032	1.09491	0.00586192	-
	EVM0008350	1.09346	0.00118458	PF02932:Neurotransmitter-gated ion-channel transmembrane region|PF02931:Neurotransmitter-gated ion-channel ligand binding domain
	EVM0001492	1.09328	0.0103662	PF00651:BTB/POZ domain
	EVM0006113	1.09302	2.37604e-06	PF00149:Calcineurin-like phosphoesterase
	EVM0004590	1.09146	1.29332e-08	PF02460:Patched family
	EVM0006184	1.08964	1.23552e-08	-
	EVM0015683	1.08945	3.19066e-05	PF00320:GATA zinc finger
	EVM0004071	1.08911	0.00851372	PF00001:7 transmembrane receptor (rhodopsin family)
	EVM0009196	1.08813	0.0498165	-
	EVM0016835	1.08802	6.51855e-06	-
	EVM0011081	1.08767	0.0140363	-
	EVM0015736	1.0868	0.0462373	-
	EVM0010260	1.08647	2.5782e-05	PF07062:Clc-like
	EVM0004911	1.08418	0.011641	PF03227:Gamma interferon inducible lysosomal thiol reductase (GILT)
	EVM0002701	1.08156	2.25198e-05	PF07814:Wings apart-like protein regulation of heterochromatin
	EVM0006217	1.08124	9.41245e-05	PF05835:Synaphin protein
	EVM0008392	1.07854	0.0426419	PF00025:ADP-ribosylation factor family
	EVM0004019	1.07377	0.00116012	PF14625:Lustrin, cysteine-rich repeated domain|PF00014:Kunitz/Bovine pancreatic trypsin inhibitor domain|PF01683:EB module
	EVM0002471	1.07206	0.000538734	PF01663:Type I phosphodiesterase / nucleotide pyrophosphatase
	EVM0008669	1.07144	8.03491e-10	PF15313:Hexamethylene bis-acetamide-inducible protein
	EVM0013628	1.06978	0.00968994	-
	EVM0009335	1.0697	0.00965828	-
	EVM0008866	1.06945	0.0182419	-
	EVM0009042	1.06843	9.23705e-05	PF13499:EF-hand domain pair
	EVM0004818	1.06603	1.65838e-09	PF04193:PQ loop repeat
	EVM0007086	1.06601	0.0193369	PF05219:DREV methyltransferase
	EVM0016142	1.06577	0.0222362	PF00625:Guanylate kinase
	novel.583	1.06554	0.00803926	PF01484:Nematode cuticle collagen N-terminal domain
	EVM0017125	1.06322	4.01978e-11	PF00955:HCO3- transporter family|PF07565:Band 3 cytoplasmic domain
	novel.1081	1.06227	1.12499e-07	-
	EVM0008872	1.0621	0.00775266	-
	EVM0005373	1.06196	0.000261087	PF00011:Hsp20/alpha crystallin family
	novel.745	1.06102	0.00190347	-
	EVM0013141	1.05936	1.721e-09	PF03226:Yippee zinc-binding/DNA-binding /Mis18, centromere assembly
	EVM0013631	1.05882	8.41011e-05	-
	EVM0016564	1.05825	0.000313935	-
	EVM0002619	1.05631	0.0110593	PF07062:Clc-like
	novel.665	1.05559	0.0160376	-
	EVM0009155	1.05472	0.00244638	PF13905:Thioredoxin-like
	EVM0008531	1.05404	0.0472623	-
	EVM0016878	1.05115	3.77705e-05	PF00622:SPRY domain|PF13671:AAA domain
	EVM0012317	1.05012	4.22631e-06	PF04145:Ctr copper transporter family
	EVM0003941	1.04921	0.0129851	-
	EVM0011611	1.04687	0.0445247	PF01770:Reduced folate carrier
	EVM0014654	1.04664	1.30243e-05	PF00026:Eukaryotic aspartyl protease
	EVM0002775	1.04604	0.000217366	PF00250:Forkhead domain
	EVM0017369	1.04572	0.012741	-
	EVM0004902	1.04258	0.00126552	PF05746:DALR anticodon binding domain|PF00750:tRNA synthetases class I (R)
	EVM0003416	1.04236	0.00136995	PF07679:Immunoglobulin I-set domain|PF00041:Fibronectin type III domain
	EVM0009435	1.04053	0.0129124	-
	EVM0017645	1.03862	0.000526522	PF02142:MGS-like domain|PF01808:AICARFT/IMPCHase bienzyme
	EVM0015677	1.03817	7.44174e-07	PF01733:Nucleoside transporter
	EVM0012349	1.03775	6.27693e-05	PF00828:Ribosomal proteins 50S-L15, 50S-L18e, 60S-L27A
	EVM0002481	1.03733	1.39e-09	PF05019:Coenzyme Q (ubiquinone) biosynthesis protein Coq4
	EVM0011512	1.03643	2.60817e-05	PF09771:Transmembrane protein 188
	EVM0012628	1.03479	0.00568195	PF02036:SCP-2 sterol transfer family|PF01145:SPFH domain / Band 7 family
	EVM0010775	1.03378	0.0136506	PF00001:7 transmembrane receptor (rhodopsin family)
	EVM0012344	1.03263	0.000284533	PF01762:Galactosyltransferase
	EVM0014421	1.03074	0.00129001	PF00857:Isochorismatase family
	EVM0011338	1.03064	0.000341016	-
	EVM0004951	1.03063	4.54769e-05	PF13242:HAD-hyrolase-like
	EVM0014628	1.02928	0.00100803	-
	EVM0009097	1.02894	2.63801e-08	PF01392:Fz domain|PF01534:Frizzled/Smoothened family membrane region
	EVM0002511	1.02523	3.59776e-09	PF00501:AMP-binding enzyme|PF06464:DMAP1-binding Domain
	EVM0009520	1.02488	0.000100963	PF00026:Eukaryotic aspartyl protease
	EVM0014197	1.02467	1.65838e-09	-
	EVM0004453	1.0232	9.10664e-05	-
	EVM0002898	1.0228	6.37606e-11	PF00076:RNA recognition motif. (a.k.a. RRM, RBD, or RNP domain)|PF08075:NOPS (NUC059) domain
	EVM0000986	1.02259	0.00291452	PF00001:7 transmembrane receptor (rhodopsin family)
	EVM0005648	1.02151	0.00116012	-
	EVM0001804	1.01989	0.0009548	PF00685:Sulfotransferase domain
	EVM0008046	1.01914	0.000123028	PF01753:MYND finger
	EVM0009874	1.01894	7.32168e-05	PF00402:Calponin family repeat
	EVM0013501	1.01888	0.00016756	PF00092:von Willebrand factor type A domain|PF00059:Lectin C-type domain
	EVM0014943	1.01844	2.28197e-06	-
	EVM0016246	1.01823	0.0329041	-
	EVM0001756	1.01719	0.000293562	PF15907:Integrin-alpha FG-GAP repeat-containing protein 2
	EVM0000364	1.01709	0.00119654	PF07679:Immunoglobulin I-set domain
	EVM0011588	1.01623	0.00154763	-
	EVM0009145	1.01288	0.0191907	PF00651:BTB/POZ domain
	EVM0005120	1.0127	0.000166405	PF00999:Sodium/hydrogen exchanger family
	EVM0002350	1.01241	0.0236356	PF16954:Haem-transporter, endosomal/lysosomal, haem-responsive gene
	EVM0013778	1.01187	0.0280097	PF05147:Lanthionine synthetase C-like protein
	EVM0012688	1.01109	0.005008	PF03522:Solute carrier family 12|PF00324:Amino acid permease
	EVM0001249	1.01052	1.55327e-05	-
	EVM0004346	1.00925	2.5756e-05	PF01403:Sema domain
	EVM0007568	1.00846	1.70335e-06	PF01576:Myosin tail
	EVM0012021	1.00568	9.03987e-09	-
	novel.544	1.00259	0.000906517	-
	novel.546	1.00212	0.00174777	-
	EVM0014952	1.00163	0.000858298	PF05351:GMP-PDE, delta subunit
	EVM0009847	1.00057	0.00231463	PF02886:LBP / BPI / CETP family, C-terminal domain|PF01273:LBP / BPI / CETP family, N-terminal domain
876 Down-regulated DEGs
	EVM0004658	-8.6317	1.29321e-10	PF01060:Transthyretin-like family
	EVM0004440	-7.21234	2.08521e-22	-
	EVM0016191	-6.27154	1.42308e-05	PF01925:Sulfite exporter TauE/SafE
	novel.852	-5.93508	0.000329535	PF03567:Sulfotransferase family
	EVM0003610	-5.87396	1.03509e-31	-
	EVM0007028	-5.77486	0.000629042	PF07801:Protein of unknown function (DUF1647)
	EVM0015310	-5.5356	0.00181031	PF16065:Domain of unknown function (DUF4807)
	EVM0012991	-5.52603	0.00161439	PF00059:Lectin C-type domain
	EVM0006444	-5.39511	0.000594591	-
	EVM0007076	-5.29936	0.00184964	PF02886:LBP / BPI / CETP family, C-terminal domain
	novel.793	-5.16629	8.9325e-05	-
	EVM0006326	-5.15121	0.00294804	-
	EVM0006785	-5.12837	0.000104247	PF07714:Protein tyrosine kinase|PF00017:SH2 domain
	EVM0011630	-5.12738	0.00181582	-
	EVM0003555	-5.10913	0.0104317	PF01762:Galactosyltransferase
	EVM0002377	-5.10135	0.00776396	-
	EVM0006270	-5.09107	0.00903122	-
	EVM0003864	-5.05795	0.000163832	PF00069:Protein kinase domain
	EVM0001371	-5.01695	9.8427e-98	-
	EVM0009209	-4.96841	1.4922e-07	-
	novel.498	-4.94727	0.0126882	-
	EVM0007467	-4.77745	0.0287328	-
	EVM0008885	-4.76416	0.0236696	PF04870:Moulting cycle
	EVM0004496	-4.6782	0.0261809	PF02434:Fringe-like
	EVM0001266	-4.67031	2.22896e-05	PF00005:ABC transporter|PF00664:ABC transporter transmembrane region
	novel.686	-4.66809	0.0315432	-
	EVM0001645	-4.64082	5.85699e-05	-
	EVM0014598	-4.58377	0.0347395	-
	EVM0003875	-4.58217	0.0334491	PF01030:Receptor L domain
	EVM0011781	-4.57649	0.0468715	PF16839:Nematode antimicrobial peptide
	EVM0015167	-4.57011	0.0387401	PF01549:ShK domain-like
	EVM0013097	-4.39831	2.90849e-05	PF00005:ABC transporter|PF01061:ABC-2 type transporter
	EVM0001843	-4.39097	0.0204196	PF00059:Lectin C-type domain
	EVM0010289	-4.36713	0.00407475	PF00083:Sugar (and other) transporter
	novel.504	-4.34197	0.0203147	-
	EVM0003782	-4.28246	0.0060877	-
	EVM0013602	-4.20805	7.12553e-24	-
	EVM0006415	-4.20347	0.0286115	-
	novel.864	-4.1877	0.00577178	PF10318:Serpentine type 7TM GPCR chemoreceptor Srh
	EVM0006189	-4.07408	0.0469068	-
	novel.1073	-4.05903	3.83817e-05	-
	EVM0001195	-4.05747	0.0110738	PF09799:Predicted membrane protein
	EVM0013384	-4.05506	1.58888e-07	-
	EVM0010352	-4.04278	8.72676e-05	PF04790:Sarcoglycan complex subunit protein
	EVM0005665	-3.98211	0.0461146	-
	EVM0008749	-3.94849	0.00139031	PF01060:Transthyretin-like family
	EVM0005524	-3.93786	3.20139e-05	-
	novel.286	-3.90981	1.72827e-06	PF14529:Endonuclease-reverse transcriptase
	EVM0003158	-3.90229	1.82941e-21	PF00059:Lectin C-type domain
	novel.1072	-3.85331	0.000537597	PF00078:Reverse transcriptase (RNA-dependent DNA polymerase)
	EVM0014817	-3.82161	0.00363583	PF00431:CUB domain|PF00059:Lectin C-type domain
	EVM0004851	-3.8205	1.3631e-07	PF00328:Histidine phosphatase superfamily (branch 2)
	EVM0011783	-3.78028	0.0228126	PF07914:Protein of unknown function (DUF1679)
	EVM0002285	-3.77446	0.0200475	PF01682:DB module
	EVM0008485	-3.72799	0.0271948	-
	EVM0000997	-3.72598	2.8753e-05	PF00059:Lectin C-type domain
	novel.1143	-3.69999	0.00143079	-
	novel.924	-3.69743	0.0126466	-
	EVM0017149	-3.68655	0.00385577	-
	EVM0005336	-3.67363	9.08845e-12	-
	EVM0008920	-3.62992	3.36159e-26	PF00230:Major intrinsic protein
	EVM0008573	-3.62527	1.58044e-07	PF00248:Aldo/keto reductase family
	novel.619	-3.54528	1.19853e-11	-
	EVM0000619	-3.51116	0.000139741	PF01400:Astacin (Peptidase family M12A)
	EVM0014140	-3.49912	6.60562e-10	-
	EVM0011976	-3.4613	9.82918e-12	PF05826:Phospholipase A2
	novel.100	-3.43978	9.41956e-09	-
	EVM0015952	-3.4343	8.96935e-05	PF00856:SET domain
	novel.404	-3.38861	0.0215794	-
	EVM0003393	-3.38109	3.47004e-19	-
	EVM0006636	-3.35588	0.000445145	PF01513:ATP-NAD kinase
	EVM0009239	-3.28762	1.68631e-11	PF01569:PAP2 superfamily
	EVM0008287	-3.28024	4.08694e-05	PF10318:Serpentine type 7TM GPCR chemoreceptor Srh
	EVM0007671	-3.27773	0.00199821	PF01400:Astacin (Peptidase family M12A)
	novel.493	-3.26028	0.00246525	-
	EVM0011653	-3.25569	0.000720544	-
	EVM0014025	-3.25492	3.77372e-35	-
	EVM0000837	-3.25278	1.9678e-06	PF00635:MSP (Major sperm protein) domain
	EVM0002513	-3.23692	0.0263972	-
	EVM0006870	-3.21402	5.16932e-18	PF00059:Lectin C-type domain
	EVM0007854	-3.1978	0.0141994	PF13499:EF-hand domain pair
	EVM0014021	-3.19724	0.030153	PF02121:Phosphatidylinositol transfer protein
	EVM0003629	-3.17074	9.00421e-12	PF00201:UDP-glucoronosyl and UDP-glucosyl transferase
	EVM0017372	-3.14418	1.43347e-68	-
	EVM0003539	-3.13628	0.0084147	-
	EVM0001541	-3.11884	3.59788e-24	-
	EVM0011959	-3.08598	2.57057e-05	-
	EVM0000155	-3.06622	0.00256185	PF00042:Globin
	EVM0007249	-3.06191	6.70521e-06	-
	EVM0011241	-3.04645	0.00470806	-
	EVM0005347	-3.04057	0.0159538	PF14529:Endonuclease-reverse transcriptase
	EVM0008733	-3.02523	3.90431e-32	PF00191:Annexin
	novel.622	-2.98433	0.00147014	-
	EVM0014143	-2.96389	8.03985e-10	PF00005:ABC transporter|PF00664:ABC transporter transmembrane region
	EVM0012416	-2.91832	4.66367e-07	-
	EVM0000435	-2.91485	0.00185621	PF07106:Tat binding protein 1(TBP-1)-interacting protein (TBPIP)
	EVM0010346	-2.91479	2.14787e-12	PF07885:Ion channel
	EVM0001228	-2.91328	7.25746e-28	PF01925:Sulfite exporter TauE/SafE
	EVM0011491	-2.90704	0.0280607	-
	EVM0011594	-2.85115	0.000291509	PF01484:Nematode cuticle collagen N-terminal domain|PF01391:Collagen triple helix repeat (20 copies)
	EVM0003475	-2.84917	3.09098e-05	-
	EVM0004710	-2.83794	0.0117161	-
	novel.205	-2.83613	3.68804e-06	-
	EVM0005991	-2.83424	0.000233508	PF01391:Collagen triple helix repeat (20 copies)|PF01484:Nematode cuticle collagen N-terminal domain
	EVM0007777	-2.82661	2.28367e-30	PF07748:Glycosyl hydrolases family 38 C-terminal domain|PF09261:Alpha mannosidase middle domain|PF01074:Glycosyl hydrolases family 38 N-terminal domain
	EVM0013231	-2.82613	3.34333e-07	-
	EVM0012723	-2.8091	1.98225e-25	PF02274:Amidinotransferase
	EVM0012223	-2.80767	0.0330503	-
	EVM0014451	-2.80727	2.5099e-15	-
	EVM0013402	-2.79598	2.6264e-08	PF00059:Lectin C-type domain
	EVM0002122	-2.78178	0.000837796	-
	EVM0002189	-2.75258	0.00444858	PF00282:Pyridoxal-dependent decarboxylase conserved domain
	EVM0000020	-2.75241	0.0146917	-
	EVM0001236	-2.73536	2.80241e-14	PF00059:Lectin C-type domain
	EVM0009204	-2.71974	0.00313588	PF00069:Protein kinase domain
	EVM0006182	-2.71799	1.039e-36	-
	EVM0000782	-2.71663	0.0481961	PF00059:Lectin C-type domain
	novel.1200	-2.70475	0.0130768	-
	EVM0005359	-2.65421	0.0146689	PF01384:Phosphate transporter family
	EVM0009143	-2.65268	1.89905e-22	PF06918:Protein of unknown function (DUF1280)
	EVM0012992	-2.64101	0.0291135	-
	EVM0003093	-2.63714	0.00854611	PF03269:Caenorhabditis protein of unknown function, DUF268
	EVM0008250	-2.63629	2.48168e-05	PF06237:Protein of unknown function (DUF1011)
	EVM0012262	-2.63154	0.00100803	-
	EVM0006283	-2.62561	1.18474e-13	PF02826:D-isomer specific 2-hydroxyacid dehydrogenase, NAD binding domain|PF00389:D-isomer specific 2-hydroxyacid dehydrogenase, catalytic domain
	EVM0008798	-2.62356	2.62701e-25	-
	EVM0004693	-2.61687	0.00248355	PF00076:RNA recognition motif. (a.k.a. RRM, RBD, or RNP domain)
	EVM0009981	-2.6129	1.7398e-05	PF01030:Receptor L domain
	EVM0015750	-2.60191	2.85798e-23	PF01490:Transmembrane amino acid transporter protein
	novel.211	-2.59754	0.0288255	-
	novel.223	-2.59712	0.0110041	PF10328:Serpentine type 7TM GPCR chemoreceptor Srx
	EVM0004294	-2.57717	1.79787e-08	-
	novel.735	-2.5651	0.00140852	-
	EVM0008177	-2.54462	0.000594615	-
	EVM0016857	-2.53077	0.00490372	-
	EVM0014063	-2.52352	0.0120813	PF00059:Lectin C-type domain
	EVM0014569	-2.51336	4.22168e-21	-
	EVM0003883	-2.51137	3.10697e-09	PF02319:E2F/DP family winged-helix DNA-binding domain
	EVM0003738	-2.50959	0.00550765	PF06052:3-hydroxyanthranilic acid dioxygenase
	EVM0015812	-2.49828	0.0156248	-
	EVM0015948	-2.49577	8.40744e-09	PF01549:ShK domain-like|PF02244:Carboxypeptidase activation peptide|PF00246:Zinc carboxypeptidase
	EVM0001375	-2.49517	6.91183e-09	PF00024:PAN domain
	EVM0006693	-2.48915	0.00144335	-
	EVM0015041	-2.48697	7.72662e-42	-
	EVM0000879	-2.48298	2.01075e-06	-
	novel.505	-2.46483	0.0120643	-
	EVM0002830	-2.45972	1.50478e-09	-
	EVM0014141	-2.44179	0.017227	PF01697:Glycosyltransferase family 92
	EVM0013276	-2.43886	0.000277544	-
	EVM0012252	-2.43574	0.00856088	-
	EVM0004811	-2.43345	1.46487e-05	-
	EVM0003489	-2.42951	0.0423923	-
	EVM0016290	-2.42122	2.92572e-07	PF03188:Eukaryotic cytochrome b561
	EVM0017104	-2.40639	2.61531e-07	PF01928:CYTH domain
	EVM0010613	-2.3991	0.0216171	-
	novel.506	-2.39089	0.0232554	-
	EVM0001121	-2.38704	6.41409e-06	-
	EVM0006695	-2.38014	1.28133e-07	-
	EVM0004508	-2.37697	0.0465705	PF10327:Serpentine type 7TM GPCR chemoreceptor Sri
	EVM0006046	-2.3724	0.0151013	PF01433:Peptidase family M1 domain|PF11838:ERAP1-like C-terminal domain
	EVM0012587	-2.3705	2.30804e-07	PF02319:E2F/DP family winged-helix DNA-binding domain
	EVM0009779	-2.3701	0.000372543	PF17039:Fucosyltransferase, N-terminal|PF00852:Glycosyltransferase family 10 (fucosyltransferase) C-term
	EVM0005139	-2.36262	0.0434342	PF12697:Alpha/beta hydrolase family
	EVM0009783	-2.35888	1.91602e-12	PF00069:Protein kinase domain
	EVM0016193	-2.3454	1.03284e-05	-
	EVM0008065	-2.33121	3.55162e-09	-
	EVM0007224	-2.32923	0.0375338	-
	EVM0001996	-2.32065	0.00057038	-
	EVM0014510	-2.31707	2.94546e-07	PF00059:Lectin C-type domain
	EVM0009396	-2.2928	0.0456003	PF00059:Lectin C-type domain
	EVM0005059	-2.28114	0.000399136	PF01062:Bestrophin, RFP-TM, chloride channel
	EVM0001820	-2.27825	3.90316e-20	PF01826:Trypsin Inhibitor like cysteine rich domain
	EVM0010897	-2.27397	1.17862e-08	-
	EVM0000354	-2.2722	7.15402e-15	PF00155:Aminotransferase class I and II
	novel.143	-2.26674	0.00812241	PF10853:Protein of unknown function (DUF2650)
	novel.94	-2.25858	0.0198248	PF10320:Serpentine type 7TM GPCR chemoreceptor Srsx
	novel.807	-2.24307	3.35219e-21	PF00008:EGF-like domain|PF00858:Amiloride-sensitive sodium channel
	EVM0002581	-2.23218	0.000447817	-
	EVM0004595	-2.22932	1.53172e-12	PF00248:Aldo/keto reductase family
	EVM0005607	-2.21803	0.0079576	PF00042:Globin
	novel.781	-2.21695	0.0133036	-
	EVM0006835	-2.21523	0.0256328	PF03134:TB2/DP1, HVA22 family
	EVM0010683	-2.21114	1.32931e-12	PF02666:Phosphatidylserine decarboxylase
	novel.609	-2.21065	0.0148062	-
	EVM0015566	-2.20508	3.73461e-13	-
	novel.1111	-2.20013	0.0409495	-
	EVM0017414	-2.19725	0.000110733	-
	EVM0013875	-2.1961	0.00235064	-
	EVM0014407	-2.18591	0.00902126	-
	EVM0016544	-2.18457	2.44395e-13	PF00342:Phosphoglucose isomerase
	EVM0005549	-2.17894	8.08964e-20	-
	EVM0002064	-2.17706	1.57383e-07	PF00013:KH domain|PF10469:AKAP7 2'5' RNA ligase-like domain
	EVM0012258	-2.17508	1.8021e-07	PF02995:Protein of unknown function (DUF229)
	EVM0007582	-2.16836	4.26271e-19	PF07714:Protein tyrosine kinase
	EVM0010257	-2.16766	0.0435554	PF02117:Serpentine type 7TM GPCR chemoreceptor Sra
	EVM0014165	-2.16571	2.88244e-11	PF01231:Indoleamine 2,3-dioxygenase
	EVM0012774	-2.16165	9.67702e-13	PF00654:Voltage gated chloride channel
	EVM0000759	-2.15705	0.000347481	-
	EVM0005723	-2.14627	0.00496847	PF00201:UDP-glucoronosyl and UDP-glucosyl transferase
	EVM0010499	-2.1425	0.00430983	-
	EVM0011805	-2.13945	6.62079e-07	PF07914:Protein of unknown function (DUF1679)
	EVM0011912	-2.13914	0.0128857	PF10545:Alcohol dehydrogenase transcription factor Myb/SANT-like
	EVM0015636	-2.13639	7.21795e-10	PF02668:Taurine catabolism dioxygenase TauD, TfdA family
	novel.199	-2.13343	0.00222152	-
	EVM0008003	-2.12829	0.0398268	-
	EVM0004076	-2.1271	2.62131e-18	PF00501:AMP-binding enzyme|PF13193:AMP-binding enzyme C-terminal domain
	EVM0003664	-2.12698	5.13627e-05	-
	EVM0011710	-2.12626	0.0306815	PF00501:AMP-binding enzyme|PF13193:AMP-binding enzyme C-terminal domain
	EVM0012472	-2.11996	0.00401169	PF10323:Serpentine type 7TM GPCR chemoreceptor Srv
	EVM0001205	-2.11813	1.93611e-21	-
	EVM0000507	-2.11497	2.08891e-16	-
	EVM0006989	-2.1145	0.000791109	-
	novel.882	-2.11332	1.70098e-05	-
	EVM0014199	-2.11175	1.52899e-12	PF00067:Cytochrome P450
	novel.591	-2.10793	0.00549998	-
	EVM0015527	-2.10623	3.07893e-13	-
	EVM0001507	-2.09682	0.00687553	-
	EVM0004128	-2.0937	8.2914e-08	PF10323:Serpentine type 7TM GPCR chemoreceptor Srv
	EVM0006673	-2.09208	3.47739e-13	PF00248:Aldo/keto reductase family
	EVM0016286	-2.08811	2.66043e-07	-
	EVM0017478	-2.07402	2.83595e-05	-
	EVM0008943	-2.07232	0.0424346	-
	EVM0011106	-2.07073	0.0368178	PF10326:Serpentine type 7TM GPCR chemoreceptor Str
	EVM0001352	-2.06881	1.75118e-05	PF03006:Haemolysin-III related
	novel.855	-2.06712	0.0238502	-
	EVM0002780	-2.06314	2.74919e-05	PF00059:Lectin C-type domain
	EVM0015327	-2.05058	6.14551e-12	-
	EVM0008640	-2.04923	0.0321359	PF01400:Astacin (Peptidase family M12A)|PF00431:CUB domain
	EVM0003231	-2.03437	5.29201e-06	-
	EVM0013159	-2.02721	1.39004e-15	-
	EVM0008592	-2.01156	3.41082e-06	PF00731:AIR carboxylase|PF01259:SAICAR synthetase
	novel.1202	-2.00041	8.98501e-05	-
	EVM0015781	-1.99802	1.40422e-09	PF00651:BTB/POZ domain
	EVM0017155	-1.99629	2.4505e-09	PF00413:Matrixin|PF01471:Putative peptidoglycan binding domain
	EVM0010991	-1.99158	4.92257e-08	PF00013:KH domain
	EVM0017218	-1.9902	0.00342512	PF17266:Family of unknown function (DUF5332)
	EVM0012308	-1.98927	3.25445e-10	PF00188:Cysteine-rich secretory protein family
	EVM0007554	-1.98823	0.00218535	PF07914:Protein of unknown function (DUF1679)
	EVM0001453	-1.98768	9.75959e-05	PF13460:NAD(P)H-binding
	EVM0007083	-1.98273	1.95801e-05	-
	EVM0006812	-1.98235	1.2379e-18	PF03798:TLC domain
	EVM0005297	-1.97744	1.72817e-13	PF01060:Transthyretin-like family
	novel.238	-1.9729	0.0399106	-
	EVM0016941	-1.97087	0.00209268	-
	EVM0008192	-1.97041	6.69044e-15	PF00059:Lectin C-type domain
	EVM0016777	-1.96679	1.3436e-07	-
	EVM0003381	-1.96536	3.41406e-05	-
	EVM0002310	-1.96533	2.27342e-05	-
	EVM0006931	-1.95269	0.0243311	PF01060:Transthyretin-like family
	novel.490	-1.95112	0.044301	-
	EVM0015678	-1.94913	0.0290325	PF10292:Serpentine type 7TM GPCR receptor class ab chemoreceptor
	EVM0011332	-1.94854	0.00508209	-
	EVM0011438	-1.94668	5.42174e-06	PF01400:Astacin (Peptidase family M12A)
	EVM0010357	-1.94544	0.00782544	PF13733:N-terminal region of glycosyl transferase group 7|PF02709:N-terminal domain of galactosyltransferase
	EVM0016456	-1.94422	4.83684e-08	-
	EVM0013705	-1.94319	3.36871e-15	-
	EVM0011677	-1.94108	0.0244718	-
	EVM0010358	-1.93832	4.65168e-09	-
	EVM0009013	-1.9376	5.70902e-05	PF01401:Angiotensin-converting enzyme
	EVM0001835	-1.93015	0.0456123	PF03057:DUF236 repeat
	EVM0010671	-1.92257	0.00103706	-
	EVM0000887	-1.92107	8.96097e-06	PF01697:Glycosyltransferase family 92
	EVM0010159	-1.92091	1.08129e-07	PF00069:Protein kinase domain
	EVM0008172	-1.9146	3.81007e-10	-
	EVM0011347	-1.91236	0.000217811	-
	EVM0008301	-1.91156	0.0121911	-
	EVM0017306	-1.90992	6.89486e-12	-
	EVM0013145	-1.90704	1.28639e-14	-
	EVM0011218	-1.90378	3.5101e-07	-
	novel.537	-1.90322	1.31807e-16	PF01060:Transthyretin-like family
	EVM0013408	-1.90193	1.72691e-14	PF01764:Lipase (class 3)
	EVM0002347	-1.8942	5.18564e-13	PF00248:Aldo/keto reductase family
	EVM0016872	-1.8853	0.00216801	PF12971:Alpha-N-acetylglucosaminidase (NAGLU) N-terminal domain|PF05089:Alpha-N-acetylglucosaminidase (NAGLU) tim-barrel domain|PF12972:Alpha-N-acetylglucosaminidase (NAGLU) C-terminal domain
	EVM0001439	-1.88035	1.66272e-05	PF02089:Palmitoyl protein thioesterase
	EVM0003080	-1.87796	2.80042e-13	-
	EVM0006336	-1.87724	0.0238502	-
	EVM0013480	-1.87651	0.00506538	PF00664:ABC transporter transmembrane region|PF00005:ABC transporter
	EVM0011704	-1.87394	8.99448e-08	PF00059:Lectin C-type domain
	EVM0006466	-1.87156	4.84354e-07	-
	EVM0004230	-1.87073	2.00105e-11	-
	novel.510	-1.86955	0.00708844	-
	EVM0000129	-1.86599	0.0256575	PF00059:Lectin C-type domain
	EVM0001159	-1.86429	0.0227716	-
	EVM0009993	-1.86173	1.6246e-08	PF00095:WAP-type (Whey Acidic Protein) 'four-disulfide core'|PF00014:Kunitz/Bovine pancreatic trypsin inhibitor domain|PF14625:Lustrin, cysteine-rich repeated domain|PF02822:Antistasin family|PF00067:Cytochrome P450|PF00086:Thyroglobulin type-1 repeat
	EVM0009900	-1.85	4.15557e-07	PF06579:Caenorhabditis elegans ly-6-related protein
	EVM0001263	-1.84903	1.61973e-13	PF01391:Collagen triple helix repeat (20 copies)|PF01484:Nematode cuticle collagen N-terminal domain
	EVM0012513	-1.84809	9.76801e-13	-
	EVM0004443	-1.8459	8.16452e-06	PF03407:Nucleotide-diphospho-sugar transferase
	EVM0010123	-1.84	2.44076e-08	PF01302:CAP-Gly domain
	EVM0007787	-1.83911	1.71337e-07	PF04960:Glutaminase|PF12796:Ankyrin repeats (3 copies)
	EVM0000208	-1.83756	2.60466e-22	PF11976:Ubiquitin-2 like Rad60 SUMO-like
	novel.680	-1.83595	0.0449914	-
	EVM0017554	-1.83488	1.11537e-05	-
	EVM0012156	-1.8335	0.00652284	-
	EVM0001335	-1.82885	1.21851e-05	PF00413:Matrixin
	EVM0002265	-1.82756	0.000138679	PF01674:Lipase (class 2)
	EVM0002911	-1.82534	0.0157859	PF00013:KH domain
	novel.1104	-1.82437	5.57469e-11	-
	EVM0012601	-1.82021	1.89276e-05	PF00201:UDP-glucoronosyl and UDP-glucosyl transferase
	novel.801	-1.81938	0.00259808	PF10323:Serpentine type 7TM GPCR chemoreceptor Srv
	EVM0003341	-1.81626	7.01286e-05	PF03016:Exostosin family
	EVM0003006	-1.81571	0.0166889	PF00059:Lectin C-type domain
	EVM0006420	-1.81425	0.0328663	PF07690:Major Facilitator Superfamily
	EVM0012711	-1.81366	0.000829293	-
	EVM0011001	-1.80938	0.0125356	-
	EVM0014306	-1.80812	3.35219e-21	PF17146:PIN domain of ribonuclease|PF08772:Nin one binding (NOB1) Zn-ribbon like
	EVM0010172	-1.80326	1.19395e-08	-
	EVM0016014	-1.80031	1.89083e-10	PF00059:Lectin C-type domain
	novel.889	-1.79756	3.1015e-05	-
	EVM0015902	-1.79585	2.02848e-06	PF10323:Serpentine type 7TM GPCR chemoreceptor Srv
	EVM0008735	-1.79009	0.0479373	PF07690:Major Facilitator Superfamily
	EVM0002643	-1.78357	1.19041e-16	PF00059:Lectin C-type domain
	EVM0009464	-1.78166	0.000726892	-
	EVM0011461	-1.77983	9.16397e-18	PF02769:AIR synthase related protein, C-terminal domain|PF13507:CobB/CobQ-like glutamine amidotransferase domain
	EVM0000340	-1.77962	1.75193e-05	-
	novel.260	-1.77174	0.000262524	PF00651:BTB/POZ domain
	EVM0008390	-1.7619	0.000108314	PF07690:Major Facilitator Superfamily
	EVM0002076	-1.76172	7.27206e-09	PF04752:ChaC-like protein
	EVM0005597	-1.74952	7.22672e-14	PF00059:Lectin C-type domain
	EVM0014280	-1.7441	0.0037569	-
	EVM0017483	-1.73898	0.00373638	PF13520:Amino acid permease
	EVM0004946	-1.73823	0.0221215	-
	novel.610	-1.73731	5.38227e-05	-
	EVM0008841	-1.73108	5.92736e-10	-
	EVM0010792	-1.73002	6.58266e-14	PF00254:FKBP-type peptidyl-prolyl cis-trans isomerase
	EVM0009523	-1.72763	8.48185e-09	PF00153:Mitochondrial carrier protein
	EVM0006407	-1.72163	0.0448348	PF08718:Glycolipid transfer protein (GLTP)
	EVM0008874	-1.72079	3.67528e-05	PF00153:Mitochondrial carrier protein
	EVM0017358	-1.72059	0.00441989	PF02301:HORMA domain
	EVM0005245	-1.71955	2.51312e-06	PF00743:Flavin-binding monooxygenase-like
	EVM0002002	-1.71868	2.15034e-08	-
	EVM0012421	-1.71596	1.8844e-09	PF02191:Olfactomedin-like domain
	EVM0015085	-1.7154	8.31554e-08	-
	EVM0004542	-1.71497	1.31617e-15	PF00083:Sugar (and other) transporter
	EVM0003922	-1.71452	0.00522714	-
	EVM0015392	-1.71097	1.46771e-15	PF03564:Protein of unknown function (DUF1759)
	EVM0008044	-1.70517	6.19156e-12	PF01596:O-methyltransferase
	EVM0000488	-1.70259	0.000219784	-
	EVM0016240	-1.69859	0.00256789	-
	EVM0005248	-1.69747	2.39187e-05	PF00001:7 transmembrane receptor (rhodopsin family)
	EVM0012306	-1.69124	6.21237e-09	PF00069:Protein kinase domain
	EVM0003510	-1.69115	1.91721e-06	PF00059:Lectin C-type domain
	EVM0005663	-1.68976	0.0197738	-
	EVM0006460	-1.68719	6.09077e-06	PF06979:Assembly, mitochondrial proton-transport ATP synth complex
	EVM0001144	-1.68516	7.16898e-05	-
	EVM0014559	-1.68437	3.4286e-08	-
	novel.925	-1.67935	0.00203766	-
	EVM0006314	-1.67753	1.61241e-09	-
	novel.540	-1.6772	0.000296977	-
	EVM0016413	-1.67159	6.40247e-06	PF16367:RNA recognition motif|PF16366:Cytoplasmic polyadenylation element-binding protein ZZ domain
	EVM0004826	-1.67132	4.56703e-15	PF01490:Transmembrane amino acid transporter protein
	EVM0003730	-1.66705	0.000828068	PF04420:CHD5-like protein
	EVM0015578	-1.66225	1.64262e-10	PF00291:Pyridoxal-phosphate dependent enzyme
	EVM0004211	-1.66123	7.72333e-05	-
	EVM0001359	-1.66047	0.000146031	PF00026:Eukaryotic aspartyl protease
	EVM0012255	-1.65901	1.2271e-06	PF07914:Protein of unknown function (DUF1679)
	EVM0014802	-1.65735	3.06939e-10	PF00092:von Willebrand factor type A domain
	EVM0002362	-1.65242	0.000973135	-
	EVM0005328	-1.65175	3.2486e-25	PF00105:Zinc finger, C4 type (two domains)|PF00104:Ligand-binding domain of nuclear hormone receptor
	EVM0009182	-1.64595	0.00102043	-
	EVM0008899	-1.64401	1.5729e-14	PF00439:Bromodomain|PF00004:ATPase family associated with various cellular activities (AAA)
	EVM0009992	-1.64332	0.0258604	-
	EVM0009627	-1.63626	5.69558e-06	PF00076:RNA recognition motif. (a.k.a. RRM, RBD, or RNP domain)
	EVM0009576	-1.63293	0.0249643	PF03098:Animal haem peroxidase
	EVM0012477	-1.63198	0.00140475	PF03567:Sulfotransferase family
	novel.378	-1.62988	2.59661e-06	-
	EVM0001890	-1.62816	0.0109118	-
	EVM0005041	-1.62215	3.01171e-12	PF13905:Thioredoxin-like
	EVM0006938	-1.62101	7.46407e-18	-
	EVM0008787	-1.61886	0.00026396	PF05916:GINS complex protein
	EVM0004222	-1.61706	5.25704e-08	PF01400:Astacin (Peptidase family M12A)|PF00431:CUB domain
	EVM0017027	-1.61374	6.54815e-11	-
	EVM0008403	-1.61118	0.0346185	PF03114:BAR domain
	EVM0000293	-1.60853	7.72554e-10	PF02274:Amidinotransferase
	EVM0010849	-1.60773	0.0433383	PF07714:Protein tyrosine kinase
	novel.845	-1.60654	0.0490685	PF01030:Receptor L domain
	EVM0011984	-1.60558	4.26803e-08	PF00755:Choline/Carnitine o-acyltransferase
	EVM0017217	-1.59845	2.15945e-06	-
	EVM0005930	-1.59639	1.88716e-16	PF02798:Glutathione S-transferase, N-terminal domain|PF14497:Glutathione S-transferase, C-terminal domain
	EVM0016108	-1.59564	5.13113e-14	-
	EVM0000222	-1.5946	5.00308e-07	PF13772:AIG2-like family
	EVM0005183	-1.59335	5.54305e-07	PF03407:Nucleotide-diphospho-sugar transferase
	EVM0014478	-1.59305	1.46014e-07	PF03098:Animal haem peroxidase
	EVM0016502	-1.58802	2.79007e-06	-
	EVM0010592	-1.58701	4.12012e-06	-
	EVM0002016	-1.58501	6.83042e-06	PF00059:Lectin C-type domain
	EVM0014810	-1.58446	6.07329e-05	-
	EVM0002391	-1.58159	2.53071e-10	PF00135:Carboxylesterase family
	EVM0017556	-1.57892	0.0324032	-
	EVM0016581	-1.57782	0.00298016	PF01648:4'-phosphopantetheinyl transferase superfamily
	EVM0014198	-1.57487	1.15171e-09	-
	EVM0000256	-1.57427	4.45177e-09	PF02770:Acyl-CoA dehydrogenase, middle domain|PF01636:Phosphotransferase enzyme family|PF13419:Haloacid dehalogenase-like hydrolase|PF02771:Acyl-CoA dehydrogenase, N-terminal domain|PF00441:Acyl-CoA dehydrogenase, C-terminal domain
	EVM0014148	-1.56956	4.402e-19	PF01400:Astacin (Peptidase family M12A)|PF00067:Cytochrome P450|PF10326:Serpentine type 7TM GPCR chemoreceptor Str
	EVM0016111	-1.56896	0.0485727	PF00071:Ras family
	EVM0002446	-1.56888	0.00345384	-
	EVM0009258	-1.56734	0.000137516	PF02118:Srg family chemoreceptor
	EVM0010913	-1.56526	3.77253e-16	-
	EVM0010422	-1.56285	0.0469081	PF01762:Galactosyltransferase
	EVM0011270	-1.55984	1.93543e-10	PF00106:short chain dehydrogenase
	EVM0016489	-1.55833	8.17971e-12	PF03133:Tubulin-tyrosine ligase family
	EVM0010110	-1.55624	7.57332e-14	PF00107:Zinc-binding dehydrogenase|PF08240:Alcohol dehydrogenase GroES-like domain
	EVM0016377	-1.55459	1.64428e-15	PF00246:Zinc carboxypeptidase|PF02244:Carboxypeptidase activation peptide
	EVM0010883	-1.55426	2.54802e-05	PF00001:7 transmembrane receptor (rhodopsin family)
	EVM0007879	-1.55229	5.46456e-07	PF13905:Thioredoxin-like
	EVM0006872	-1.55218	0.000829293	PF00013:KH domain|PF00635:MSP (Major sperm protein) domain
	EVM0012075	-1.55159	1.91296e-08	-
	EVM0013341	-1.54934	0.0463529	PF05648:Peroxisomal biogenesis factor 11 (PEX11)
	EVM0003328	-1.54724	0.000497003	-
	EVM0001317	-1.54448	8.75969e-06	PF17175:Modulator of levamisole receptor-1
	EVM0011654	-1.54163	0.0109852	PF03098:Animal haem peroxidase
	EVM0012519	-1.53839	8.78063e-18	PF02781:Glucose-6-phosphate dehydrogenase, C-terminal domain|PF00479:Glucose-6-phosphate dehydrogenase, NAD binding domain
	novel.641	-1.53786	0.0180191	PF03125:C. elegans Sre G protein-coupled chemoreceptor
	EVM0004198	-1.53752	0.000423415	-
	EVM0000123	-1.53713	0.00237796	-
	EVM0016096	-1.53621	3.67736e-07	-
	EVM0000726	-1.53506	2.47325e-19	PF01400:Astacin (Peptidase family M12A)
	EVM0015037	-1.53443	0.0149563	-
	novel.768	-1.53317	6.13981e-05	-
	EVM0002812	-1.5311	0.0325088	PF01243:Pyridoxamine 5'-phosphate oxidase|PF10590:Pyridoxine 5'-phosphate oxidase C-terminal dimerisation region
	EVM0013567	-1.53068	0.0315222	PF00071:Ras family
	EVM0007012	-1.53022	0.0123786	-
	EVM0007790	-1.52934	0.00547573	PF07714:Protein tyrosine kinase
	EVM0007181	-1.52739	5.82361e-07	-
	EVM0004949	-1.52355	5.58405e-05	-
	EVM0002970	-1.52013	0.00177432	-
	EVM0000791	-1.51734	0.000106088	PF00702:haloacid dehalogenase-like hydrolase
	EVM0004003	-1.51686	1.23175e-15	PF02798:Glutathione S-transferase, N-terminal domain|PF14497:Glutathione S-transferase, C-terminal domain
	EVM0004308	-1.51664	1.1193e-08	PF14497:Glutathione S-transferase, C-terminal domain|PF02798:Glutathione S-transferase, N-terminal domain
	EVM0010559	-1.51116	2.07139e-08	PF04960:Glutaminase|PF12796:Ankyrin repeats (3 copies)
	EVM0011983	-1.51039	0.0077146	-
	EVM0014666	-1.50785	6.69321e-05	-
	EVM0017107	-1.5043	0.00385392	-
	EVM0012963	-1.50424	0.000108978	PF13499:EF-hand domain pair
	EVM0006516	-1.50048	0.011059	-
	novel.741	-1.49945	9.38243e-08	-
	EVM0005389	-1.49786	2.91305e-09	-
	novel.816	-1.48977	2.0489e-14	PF00076:RNA recognition motif. (a.k.a. RRM, RBD, or RNP domain)
	novel.1211	-1.48936	0.00673636	-
	novel.608	-1.48849	0.00129138	PF00013:KH domain|PF00635:MSP (Major sperm protein) domain
	novel.242	-1.4878	0.0241716	-
	EVM0010314	-1.48695	1.37585e-09	PF02036:SCP-2 sterol transfer family|PF00106:short chain dehydrogenase
	EVM0006170	-1.48509	2.97044e-06	-
	EVM0004366	-1.48063	7.15361e-06	PF00069:Protein kinase domain|PF07679:Immunoglobulin I-set domain
	EVM0007265	-1.47812	1.00696e-07	-
	EVM0010534	-1.47476	3.13978e-10	PF02225:PA domain|PF04253:Transferrin receptor-like dimerisation domain|PF04389:Peptidase family M28
	EVM0016920	-1.47467	9.71843e-08	PF01060:Transthyretin-like family
	EVM0005470	-1.47266	0.00209867	PF13193:AMP-binding enzyme C-terminal domain|PF05577:Serine carboxypeptidase S28|PF00501:AMP-binding enzyme
	EVM0002224	-1.46712	4.68336e-07	PF00135:Carboxylesterase family
	EVM0002560	-1.46703	0.000869885	PF07896:Protein of unknown function (DUF1674)
	EVM0014150	-1.46522	0.00113302	PF13023:HD domain
	EVM0008536	-1.46272	0.000111129	-
	EVM0016087	-1.46224	0.00193975	PF01400:Astacin (Peptidase family M12A)
	EVM0013422	-1.46087	2.84247e-08	PF09793:Anticodon-binding domain
	EVM0005502	-1.4596	0.0058775	PF00884:Sulfatase
	EVM0011301	-1.45892	0.0373218	-
	EVM0013333	-1.4565	6.05944e-06	-
	EVM0012018	-1.45519	0.00339182	PF00059:Lectin C-type domain
	EVM0002890	-1.4548	1.77376e-21	-
	EVM0001066	-1.45103	7.89069e-06	PF01682:DB module
	novel.782	-1.44854	0.00701997	PF10328:Serpentine type 7TM GPCR chemoreceptor Srx
	EVM0009170	-1.44822	2.21653e-08	PF01549:ShK domain-like|PF01400:Astacin (Peptidase family M12A)
	EVM0006480	-1.44569	3.06456e-07	PF13774:Regulated-SNARE-like domain|PF00957:Synaptobrevin
	EVM0007551	-1.44514	1.52842e-06	PF04116:Fatty acid hydroxylase superfamily
	EVM0010928	-1.44484	0.0267608	-
	EVM0007698	-1.44328	0.000567984	-
	EVM0000813	-1.44248	0.000200914	PF02014:Reeler domain
	novel.409	-1.44203	0.000708115	-
	EVM0014961	-1.43863	2.92744e-07	-
	EVM0010513	-1.43817	0.000102177	PF01146:Caveolin
	EVM0004869	-1.43757	3.10349e-09	PF01227:GTP cyclohydrolase I
	EVM0001663	-1.43524	3.12494e-10	PF16901:C-terminal domain of alpha-glycerophosphate oxidase|PF01266:FAD dependent oxidoreductase|PF13499:EF-hand domain pair
	EVM0002397	-1.43521	5.20735e-13	PF01053:Cys/Met metabolism PLP-dependent enzyme
	EVM0010423	-1.43513	2.45615e-05	PF13899:Thioredoxin-like
	EVM0012492	-1.43414	0.00256054	-
	EVM0013319	-1.43398	5.69502e-05	-
	EVM0017389	-1.4335	2.24031e-06	PF01055:Glycosyl hydrolases family 31|PF16863:N-terminal barrel of NtMGAM and CtMGAM, maltase-glucoamylase
	EVM0011583	-1.43261	3.1015e-05	PF00743:Flavin-binding monooxygenase-like
	EVM0006414	-1.43258	0.000373386	PF01764:Lipase (class 3)
	EVM0007385	-1.43101	3.22099e-24	PF00012:Hsp70 protein
	EVM0002502	-1.42822	1.86814e-08	PF00128:Alpha amylase, catalytic domain
	EVM0004195	-1.42219	7.29101e-09	PF07885:Ion channel
	EVM0005125	-1.42077	1.40808e-06	PF00106:short chain dehydrogenase
	EVM0008252	-1.4202	4.84822e-13	PF00254:FKBP-type peptidyl-prolyl cis-trans isomerase
	EVM0001152	-1.41994	2.17305e-07	PF04116:Fatty acid hydroxylase superfamily
	EVM0011682	-1.41784	0.000106909	-
	EVM0017142	-1.41728	1.79551e-05	-
	EVM0012809	-1.41709	2.35151e-05	-
	EVM0005666	-1.41634	1.15559e-06	PF00651:BTB/POZ domain
	EVM0008916	-1.4157	0.000120678	PF05997:Nucleolar protein,Nop52
	EVM0008180	-1.4143	0.0167538	-
	EVM0000606	-1.4126	0.00142096	-
	EVM0010542	-1.41144	1.0388e-13	PF00342:Phosphoglucose isomerase
	EVM0002320	-1.41077	0.000168728	PF01019:Gamma-glutamyltranspeptidase
	novel.1099	-1.408	0.000303086	PF00085:Thioredoxin|PF00462:Glutaredoxin
	EVM0005229	-1.40784	2.57082e-05	PF00755:Choline/Carnitine o-acyltransferase
	EVM0011013	-1.40635	0.000937091	PF00155:Aminotransferase class I and II
	EVM0009373	-1.40472	1.80715e-06	-
	EVM0015237	-1.4036	0.000149066	-
	novel.947	-1.40316	2.09949e-05	PF10545:Alcohol dehydrogenase transcription factor Myb/SANT-like
	EVM0015507	-1.40236	9.59824e-08	PF00046:Homeobox domain
	novel.1132	-1.40194	0.0409495	-
	EVM0015617	-1.40156	0.0440994	-
	EVM0014371	-1.3972	0.0105367	-
	EVM0011020	-1.39235	8.33771e-07	-
	EVM0008433	-1.39014	1.02311e-14	PF00575:S1 RNA binding domain|PF03876:SHS2 domain found in N terminus of Rpb7p/Rpc25p/MJ0397
	EVM0015913	-1.38983	4.79126e-11	-
	EVM0003854	-1.3883	5.62733e-15	PF02803:Thiolase, C-terminal domain|PF00108:Thiolase, N-terminal domain
	EVM0015486	-1.38827	0.00487751	PF01030:Receptor L domain
	EVM0007475	-1.3882	1.39501e-07	PF00255:Glutathione peroxidase
	EVM0003544	-1.38801	0.00311987	-
	EVM0011899	-1.3832	4.10677e-11	-
	EVM0015670	-1.3799	0.000108772	PF05197:TRIC channel
	novel.582	-1.37944	4.14617e-05	PF07714:Protein tyrosine kinase
	EVM0004119	-1.3777	2.77155e-05	-
	EVM0012475	-1.37616	1.02015e-09	PF01060:Transthyretin-like family
	EVM0014632	-1.37528	0.00988811	-
	EVM0009809	-1.37334	1.23305e-05	PF14749:Acyl-coenzyme A oxidase N-terminal|PF02770:Acyl-CoA dehydrogenase, middle domain|PF01756:Acyl-CoA oxidase
	EVM0003238	-1.37101	1.30196e-06	PF00092:von Willebrand factor type A domain
	EVM0000245	-1.37072	3.79719e-07	-
	EVM0004355	-1.37051	0.00281123	PF00025:ADP-ribosylation factor family
	EVM0013237	-1.36435	0.00180926	PF01699:Sodium/calcium exchanger protein
	EVM0012365	-1.36368	0.00217472	-
	EVM0009255	-1.36254	0.000246557	-
	EVM0006018	-1.3614	3.5778e-07	PF03055:Retinal pigment epithelial membrane protein
	EVM0010924	-1.36135	1.52123e-06	PF07679:Immunoglobulin I-set domain
	EVM0014620	-1.36134	0.0107315	-
	EVM0013709	-1.35991	0.0294476	PF00046:Homeobox domain
	EVM0000610	-1.35941	0.000987029	PF00100:Zona pellucida-like domain
	EVM0012952	-1.35941	1.58941e-12	PF01536:Adenosylmethionine decarboxylase
	EVM0009839	-1.35792	1.32876e-06	PF00450:Serine carboxypeptidase
	EVM0015038	-1.35694	8.50394e-07	PF08241:Methyltransferase domain
	EVM0010212	-1.35672	0.000760617	PF00787:PX domain|PF00069:Protein kinase domain|PF04212:MIT (microtubule interacting and transport) domain
	EVM0003097	-1.3563	1.48391e-12	PF01370:NAD dependent epimerase/dehydratase family
	EVM0009682	-1.35584	2.07843e-06	PF00266:Aminotransferase class-V
	EVM0016519	-1.35469	7.17846e-17	PF00135:Carboxylesterase family
	EVM0008944	-1.35426	2.24031e-06	PF08154:NLE (NUC135) domain
	EVM0011395	-1.3542	7.32168e-05	-
	novel.531	-1.35368	0.0246257	-
	EVM0010688	-1.35363	0.00782544	-
	EVM0013862	-1.35356	0.00408853	-
	novel.702	-1.35347	0.017425	-
	EVM0005385	-1.35062	0.000201259	PF05577:Serine carboxypeptidase S28
	EVM0010010	-1.34907	2.25311e-09	-
	EVM0002698	-1.34671	0.000160729	PF01433:Peptidase family M1 domain|PF09127:Leukotriene A4 hydrolase, C-terminal
	EVM0017431	-1.34505	3.45816e-15	PF00083:Sugar (and other) transporter|PF00264:Common central domain of tyrosinase
	EVM0013382	-1.34061	3.67737e-08	-
	EVM0005113	-1.33786	6.87258e-09	-
	EVM0015649	-1.33765	1.40516e-13	PF02460:Patched family
	EVM0012321	-1.33742	1.0231e-05	PF00246:Zinc carboxypeptidase|PF02244:Carboxypeptidase activation peptide
	EVM0007489	-1.33684	0.000392646	PF00733:Asparagine synthase|PF13537:Glutamine amidotransferase domain
	EVM0001210	-1.33668	0.00901143	PF13419:Haloacid dehalogenase-like hydrolase
	EVM0017126	-1.33651	9.74413e-06	PF02374:Anion-transporting ATPase
	EVM0002740	-1.33636	0.00109328	-
	EVM0005348	-1.3359	4.84806e-06	-
	EVM0009791	-1.33376	0.0128058	PF03567:Sulfotransferase family
	EVM0017265	-1.33312	0.0132967	PF13307:Helicase C-terminal domain|PF06733:DEAD_2
	EVM0002048	-1.33155	2.18498e-12	PF12874:Zinc-finger of C2H2 type|PF16835:Pre-mRNA-splicing factor SF3a complex subunit 2 (Prp11)
	EVM0013653	-1.32898	0.00142544	PF13561:Enoyl-(Acyl carrier protein) reductase
	EVM0004331	-1.32748	8.58618e-08	PF01370:NAD dependent epimerase/dehydratase family
	novel.296	-1.32629	0.00526626	-
	EVM0015359	-1.32601	7.13379e-07	PF03079:ARD/ARD' family
	EVM0017379	-1.32556	0.000509299	-
	EVM0004933	-1.32468	1.98359e-09	-
	novel.111	-1.32459	0.00101278	-
	EVM0001680	-1.32314	2.32733e-05	-
	novel.1195	-1.32285	4.84822e-13	PF00059:Lectin C-type domain
	novel.803	-1.32237	0.0475791	PF10318:Serpentine type 7TM GPCR chemoreceptor Srh
	novel.275	-1.31634	0.0138377	-
	EVM0014470	-1.31388	0.000162789	PF02854:MIF4G domain
	EVM0001466	-1.30965	0.000188826	PF00248:Aldo/keto reductase family
	EVM0006563	-1.30947	0.0037344	PF00201:UDP-glucoronosyl and UDP-glucosyl transferase
	EVM0006551	-1.30607	0.000257185	PF00069:Protein kinase domain
	EVM0006763	-1.30529	1.60907e-07	PF02995:Protein of unknown function (DUF229)
	EVM0007460	-1.30454	6.82602e-06	PF00169:PH domain|PF01363:FYVE zinc finger
	EVM0006906	-1.30385	0.00327092	PF11838:ERAP1-like C-terminal domain|PF01433:Peptidase family M1 domain
	EVM0014544	-1.3027	0.0234449	PF00024:PAN domain
	EVM0016265	-1.30232	1.66386e-05	PF01575:MaoC like domain|PF13452:N-terminal half of MaoC dehydratase
	EVM0006829	-1.30111	3.63372e-09	PF03839:Translocation protein Sec62
	EVM0010918	-1.30071	2.76212e-05	PF10328:Serpentine type 7TM GPCR chemoreceptor Srx|PF01400:Astacin (Peptidase family M12A)
	EVM0013481	-1.3001	0.00118319	-
	EVM0005289	-1.29569	0.00673636	-
	EVM0007951	-1.29535	0.0115017	PF01169:Uncharacterized protein family UPF0016
	EVM0000845	-1.29442	5.19775e-09	-
	EVM0007374	-1.29288	0.0214026	-
	EVM0013071	-1.29268	0.000922808	PF01951:Archease protein family (MTH1598/TM1083)
	EVM0006474	-1.2918	1.37585e-09	PF01400:Astacin (Peptidase family M12A)|PF01549:ShK domain-like
	EVM0003273	-1.29073	1.29683e-07	PF00112:Papain family cysteine protease
	EVM0011248	-1.2863	2.01903e-16	PF07648:Kazal-type serine protease inhibitor domain|PF10591:Secreted protein acidic and rich in cysteine Ca binding region
	EVM0010919	-1.2833	0.000201225	PF10323:Serpentine type 7TM GPCR chemoreceptor Srv
	EVM0009811	-1.28032	0.0307559	PF00634:BRCA2 repeat|PF08646:Replication factor-A C terminal domain
	EVM0001577	-1.27993	0.0223511	-
	EVM0002493	-1.27794	0.000409238	PF01756:Acyl-CoA oxidase|PF14749:Acyl-coenzyme A oxidase N-terminal|PF02770:Acyl-CoA dehydrogenase, middle domain
	EVM0000371	-1.27777	6.70521e-06	PF00106:short chain dehydrogenase
	EVM0002383	-1.2682	9.78656e-06	PF00648:Calpain family cysteine protease|PF00641:Zn-finger in Ran binding protein and others
	EVM0011121	-1.26774	0.00210489	PF00383:Cytidine and deoxycytidylate deaminase zinc-binding region
	EVM0007394	-1.26756	0.000128208	PF06441:Epoxide hydrolase N terminus
	novel.440	-1.26637	0.00844636	-
	EVM0007944	-1.26496	0.0122837	PF02931:Neurotransmitter-gated ion-channel ligand binding domain
	EVM0004700	-1.26437	1.17862e-08	PF00013:KH domain
	EVM0009577	-1.26329	0.000214238	PF02460:Patched family
	EVM0000127	-1.26165	5.72916e-06	-
	EVM0002605	-1.26118	1.42081e-09	PF01209:ubiE/COQ5 methyltransferase family|PF04379:ApaG domain
	EVM0014389	-1.25945	2.64531e-05	PF12330:Haspin like kinase domain|PF00018:SH3 domain|PF07714:Protein tyrosine kinase|PF00017:SH2 domain
	EVM0008058	-1.25713	7.97286e-05	PF00876:Innexin
	EVM0012783	-1.25632	0.021726	PF13561:Enoyl-(Acyl carrier protein) reductase
	EVM0011164	-1.25377	1.63596e-10	-
	EVM0014727	-1.2536	4.0864e-06	PF00955:HCO3- transporter family
	novel.149	-1.25287	0.0448576	PF00501:AMP-binding enzyme|PF13193:AMP-binding enzyme C-terminal domain
	EVM0011573	-1.2509	3.94271e-07	PF01490:Transmembrane amino acid transporter protein
	EVM0012459	-1.25056	0.000122318	PF17175:Modulator of levamisole receptor-1
	EVM0009516	-1.25042	2.81088e-05	PF13193:AMP-binding enzyme C-terminal domain|PF00501:AMP-binding enzyme
	EVM0011888	-1.24854	2.53529e-05	PF13622:Thioesterase-like superfamily
	EVM0006327	-1.24597	0.00128273	PF00144:Beta-lactamase
	EVM0005443	-1.24395	2.8752e-08	PF00171:Aldehyde dehydrogenase family
	EVM0004415	-1.24368	5.4651e-05	PF00105:Zinc finger, C4 type (two domains)|PF00104:Ligand-binding domain of nuclear hormone receptor
	EVM0016969	-1.23809	0.000146051	-
	EVM0004403	-1.23612	0.000797553	-
	EVM0008347	-1.23581	2.14684e-05	PF00069:Protein kinase domain
	EVM0014498	-1.23531	1.70182e-09	PF00027:Cyclic nucleotide-binding domain|PF00069:Protein kinase domain
	EVM0008759	-1.23104	0.0225658	PF12796:Ankyrin repeats (3 copies)|PF00520:Ion transport protein
	EVM0009690	-1.22962	0.0183425	PF01433:Peptidase family M1 domain|PF11838:ERAP1-like C-terminal domain
	EVM0010758	-1.22693	0.000776137	PF01682:DB module
	EVM0003733	-1.22508	0.00940964	PF13087:AAA domain|PF13086:AAA domain
	novel.130	-1.22482	0.0136214	PF10328:Serpentine type 7TM GPCR chemoreceptor Srx
	EVM0006400	-1.22015	1.07827e-10	PF00171:Aldehyde dehydrogenase family
	novel.628	-1.21992	0.0225793	-
	EVM0008941	-1.21929	0.0478522	PF00854:POT family
	EVM0000420	-1.21831	9.16545e-06	PF03407:Nucleotide-diphospho-sugar transferase
	EVM0012557	-1.21804	1.22923e-07	PF01053:Cys/Met metabolism PLP-dependent enzyme
	EVM0009895	-1.21675	5.54972e-08	-
	EVM0005746	-1.21547	1.3542e-06	PF01027:Inhibitor of apoptosis-promoting Bax1
	EVM0012478	-1.21213	0.00195307	PF00147:Fibrinogen beta and gamma chains, C-terminal globular domain|PF00059:Lectin C-type domain
	novel.24	-1.211	0.0187455	-
	novel.1159	-1.21092	0.00357558	-
	EVM0006593	-1.21049	0.00390305	-
	EVM0001157	-1.21038	0.00772415	PF00104:Ligand-binding domain of nuclear hormone receptor|PF00105:Zinc finger, C4 type (two domains)
	EVM0007203	-1.21029	0.000322042	-
	EVM0017115	-1.20971	0.0174383	-
	EVM0000662	-1.20783	3.50131e-07	-
	EVM0011348	-1.20752	0.0186764	-
	EVM0010794	-1.20407	0.0140111	-
	EVM0007855	-1.20379	2.31513e-09	-
	EVM0004821	-1.20347	0.00191932	-
	EVM0002919	-1.2034	6.18454e-05	PF01145:SPFH domain / Band 7 family|PF16200:C-terminal region of band_7
	EVM0007038	-1.20079	4.56891e-05	PF00083:Sugar (and other) transporter
	EVM0016826	-1.20017	0.000346488	-
	EVM0013205	-1.19926	8.07903e-08	PF00725:3-hydroxyacyl-CoA dehydrogenase, C-terminal domain|PF02737:3-hydroxyacyl-CoA dehydrogenase, NAD binding domain
	EVM0011966	-1.19925	3.27414e-07	PF00271:Helicase conserved C-terminal domain|PF00270:DEAD/DEAH box helicase|PF11648:C-terminal domain of RIG-I
	novel.447	-1.19882	0.0052101	PF13419:Haloacid dehalogenase-like hydrolase
	EVM0005068	-1.19803	4.66367e-07	PF01230:HIT domain
	EVM0009703	-1.19725	0.00411907	PF13383:Methyltransferase domain
[truncated: 225 more rows]
