# Supplementary material for: Transcriptomic and Proteomic Analysis of Marine Nematode Litoditis marina Acclimated to Different Salinities
Source: Genes (Basel). 2022 Apr 7;13(4):651. doi: 10.3390/genes13040651 (PMC9025465; doi:10.3390/genes13040651)
Supplement: Supplementary file 1 [file genes-13-00651-s001.zip › genes-1630146-supplementary/Supplementary File S2. Identified DEPs via proteomic analysis.xlsx]

## Sheet: DEPs in ”S3 vs S30” comparison
	Protein accession	S3/S30 Ratio	S3/S30 P value	Protein description
144 Up-regulated DEPs
	EVM0003820.1	6.476	5.34402e-06	hypothetical protein Y032_0059g3054 [Ancylostoma ceylanicum]
	EVM0017308.1	3.833	4.29323e-05	hypothetical protein Y032_0015g2822 [Ancylostoma ceylanicum]
	EVM0011280.1	3.687	7.36315e-06	Histidine acid phosphatase domain containing protein [Haemonchus contortus]
	EVM0012344.1	3.236	0.000279383	N-acetyllactosaminide 3-alpha-galactosyltransferase [Oesophagostomum dentatum]
	EVM0002991.1	2.807	6.07358e-05	TROVE domain protein [Necator americanus]
	EVM0001362.1	2.609	0.000166404	hypothetical protein
	EVM0008374.1	2.381	0.000412723	hypothetical protein Y032_0026g1485 [Ancylostoma ceylanicum]
	EVM0007336.1	2.372	0.00398869	hypothetical protein Y032_0456g1788 [Ancylostoma ceylanicum]
	EVM0013356.1	2.272	0.0142695	hypothetical protein Y032_0052g2235 [Ancylostoma ceylanicum]
	EVM0016659.1	2.253	0.000602312	Endoglin CD105 antigen domain containing protein [Haemonchus contortus]
	EVM0007934.1	2.068	0.000981092	hypothetical protein Y032_0056g2641 [Ancylostoma ceylanicum]
	EVM0003915.1	2.057	0.00125635	hypothetical protein Y032_0046g1355 [Ancylostoma ceylanicum]
	EVM0012130.1	2.007	0.0201947	hypothetical protein Y032_0227g2833 [Ancylostoma ceylanicum]
	EVM0011338.1	1.985	0.0011971	hypothetical protein
	EVM0013615.1	1.92	0.0376358	ribosomal protein L37e [Necator americanus]
	EVM0012154.1	1.882	0.000471315	hypothetical protein Y032_0019g3770 [Ancylostoma ceylanicum]
	EVM0016711.1	1.877	0.0247551	Protein HMG-1.1 [Caenorhabditis elegans]
	EVM0000176.1	1.861	0.00360284	Protein M02G9.3 [Caenorhabditis elegans]
	EVM0002982.1	1.834	4.86688e-05	hypothetical protein CAEBREN_00018 [Caenorhabditis brenneri]
	EVM0011489.1	1.789	3.31171e-06	hypothetical protein NECAME_16473 [Necator americanus]
	EVM0008620.1	1.774	0.00114121	Hypothetical protein CBG09274 [Haemonchus contortus]
	EVM0015963.1	1.758	0.00209319	Protein T08H10.1 [Caenorhabditis elegans]
	EVM0008816.1	1.745	7.31712e-05	hypothetical protein CAEBREN_00373 [Caenorhabditis brenneri]
	EVM0008149.1	1.73	4.4784e-05	hypothetical protein Y032_0151g2829 [Ancylostoma ceylanicum]
	EVM0003972.1	1.715	0.00228106	CRE-TTR-15 protein [Caenorhabditis remanei]
	EVM0001712.1	1.7	0.000318111	Protein T08H10.1 [Caenorhabditis elegans]
	EVM0010567.1	1.674	0.0122097	Protein F52E1.14 [Caenorhabditis elegans]
	EVM0000094.1	1.674	0.000337402	hypothetical protein Y032_0102g3461 [Ancylostoma ceylanicum]
	EVM0001451.1	1.669	0.00392674	zinc finger, C3HC4 type, partial [Ancylostoma duodenale]
	EVM0004057.1	1.668	0.00018718	Protein F08F3.4 [Caenorhabditis elegans]
	EVM0005485.1	1.664	0.0245565	Protein F47B7.7, isoform a [Haemonchus contortus]
	EVM0003248.1	1.662	0.0155631	hypothetical protein Y032_0134g1817 [Ancylostoma ceylanicum]
	EVM0014832.1	1.643	0.0129837	High mobility group domain containing protein [Haemonchus contortus]
	EVM0009122.1	1.631	0.000360482	hypothetical protein Y032_0015g2750 [Ancylostoma ceylanicum]
	EVM0017271.1	1.628	0.0416556	ribosomal L28e protein, partial [Necator americanus]
	EVM0002445.1	1.615	0.00931467	Metal-dependent phosphohydrolase domain containing protein [Haemonchus contortus]
	EVM0006680.1	1.61	0.000288947	hypothetical protein NECAME_01845 [Necator americanus]
	EVM0001276.1	1.604	0.0106891	U2 small nuclear ribonucleoprotein A [Haemonchus contortus]
	EVM0000316.1	1.588	0.0203603	HMG box [Necator americanus]
	EVM0013379.1	1.582	0.013518	Protein of unknown function DUF1356 domain containing protein [Haemonchus contortus]
	EVM0015576.1	1.576	0.0186386	hypothetical protein Y032_0424g1220 [Ancylostoma ceylanicum]
	EVM0013645.1	1.576	0.014971	ribosomal protein L5 [Necator americanus]
	EVM0002084.1	1.562	0.00206096	Cytoskeleton-associated protein domain containing protein [Haemonchus contortus]
	EVM0014282.2	1.558	0.000214412	hypothetical protein Y032_0315g2265 [Ancylostoma ceylanicum]
	EVM0012402.1	1.554	0.0204463	hypothetical protein Y032_0016g3142 [Ancylostoma ceylanicum]
	EVM0004007.1	1.529	0.00277226	hypothetical protein NECAME_12157 [Necator americanus]
	EVM0007682.1	1.527	0.00173286	hypothetical protein Y032_0008g268 [Ancylostoma ceylanicum]
	EVM0004638.1	1.522	0.0113472	Protein TTR-30 [Caenorhabditis elegans]
	EVM0011529.1	1.522	0.00359903	Sideroflexin-3 [Toxocara canis]
	EVM0001575.1	1.521	0.00841433	hypothetical protein Y032_0287g1432 [Ancylostoma ceylanicum]
	EVM0002845.1	1.518	0.0156973	hypothetical protein Y032_0198g1640 [Ancylostoma ceylanicum]
	EVM0009154.1	1.509	0.00745525	Protein C06E7.88 [Haemonchus contortus]
	EVM0005348.1	1.508	0.0224152	CBN-LBP-3 protein [Haemonchus contortus]
	EVM0015977.1	1.507	0.0202365	ribosomal protein S13p/S18e [Necator americanus]
	EVM0008796.1	1.502	0.00857016	hypothetical protein Y032_0422g1183 [Ancylostoma ceylanicum]
	EVM0009834.1	1.5	0.00263722	DNA RNA-binding protein Kin17 domain containing protein [Haemonchus contortus]
	EVM0008588.1	1.499	0.031295	Histone domain containing protein [Trichuris trichiura]
	EVM0002515.1	1.49	0.000869847	hypothetical protein Y032_0002g1087 [Ancylostoma ceylanicum]
	EVM0010566.1	1.484	0.00670112	NLI interacting factor domain containing protein [Haemonchus contortus]
	EVM0016794.1	1.477	0.0497931	hypothetical protein Y032_0162g3433 [Ancylostoma ceylanicum]
	EVM0005200.1	1.475	0.0110695	hypothetical protein ANCDUO_03282 [Ancylostoma duodenale]
	EVM0001244.1	1.474	0.000629589	hypothetical protein CRE_09264 [Caenorhabditis remanei]
	EVM0006956.1	1.463	0.000502801	hypothetical protein Y032_0001g490 [Ancylostoma ceylanicum]
	EVM0010487.1	1.45	0.0348902	Ribosomal protein S25 domain containing protein [Haemonchus contortus]
	EVM0002653.1	1.45	0.0115482	RNA-directed DNA polymerase (reverse transcriptase) domain containing protein [Haemonchus contortus]
	EVM0010282.1	1.448	0.0026243	hypothetical protein Y032_0449g1653 [Ancylostoma ceylanicum]
	EVM0010399.1	1.445	0.0208854	hypothetical protein Y032_0293g1605 [Ancylostoma ceylanicum]
	EVM0016451.1	1.44	0.00199559	Hypothetical protein CBG22849 [Caenorhabditis briggsae]
	EVM0007945.1	1.436	0.000907633	hypothetical protein NECAME_10503 [Necator americanus]
	EVM0007105.1	1.435	0.0294694	Ribosomal protein S8e domain containing protein [Haemonchus contortus]
	EVM0010605.1	1.429	0.02255	PREDICTED: high mobility group B protein 13-like [Strongylocentrotus purpuratus]
	EVM0003130.1	1.425	0.0418261	hypothetical protein Y032_0036g3359 [Ancylostoma ceylanicum]
	EVM0013872.1	1.423	0.00098787	hypothetical protein Y032_0551g3326 [Ancylostoma ceylanicum]
	EVM0015800.1	1.418	0.000293711	Protein ENOL-1, isoform c [Caenorhabditis elegans]
	EVM0002025.1	1.411	0.0276645	CDC50 family protein, LEM3 family [Ancylostoma duodenale]
	EVM0016161.1	1.405	0.00259527	putative type I inositol-1,4,5-trisphosphate [Haemonchus contortus]
	EVM0016377.1	1.396	0.00204767	Y47G6A.19, isoform a [Caenorhabditis elegans]
	EVM0007750.1	1.396	0.000436222	hypothetical protein NECAME_04329 [Necator americanus]
	EVM0005548.1	1.395	0.0493385	Ribosomal protein L13e domain containing protein [Haemonchus contortus]
	EVM0014528.1	1.394	0.0242951	ribosomal protein S7p/S5e [Oesophagostomum dentatum]
	EVM0001322.1	1.394	0.00488465	hypothetical protein
	EVM0008631.1	1.392	0.032949	Hypothetical protein CBG03596 [Haemonchus contortus]
	EVM0009562.1	1.389	0.00764824	Protein T08H10.1 [Caenorhabditis elegans]
	EVM0017096.1	1.383	0.00822122	ribosomal protein S14p/S29e [Ancylostoma duodenale]
	EVM0006721.1	1.381	0.00560774	Protein CRI-2 [Caenorhabditis elegans]
	EVM0014277.1	1.381	0.00280957	hypothetical protein Y032_0001g490 [Ancylostoma ceylanicum]
	EVM0016321.1	1.378	0.00839152	Protein MSP-31 [Caenorhabditis elegans]
	EVM0015254.1	1.375	0.0423401	DEK protein [Oesophagostomum dentatum]
	EVM0017581.1	1.375	0.00448393	hypothetical protein Y032_0008g312 [Ancylostoma ceylanicum]
	EVM0005918.1	1.369	0.00933814	DSBA oxidoreductase domain containing protein [Haemonchus contortus]
	EVM0008163.1	1.366	0.0394605	hypothetical protein
	EVM0009393.2	1.365	0.00388475	Protein C01A2.2, isoform a [Haemonchus contortus]
	EVM0016216.1	1.36	0.026578	hypothetical protein Y032_0695g1598 [Ancylostoma ceylanicum]
	EVM0007280.1	1.359	0.0109164	Protein F32A5.2, isoform b [Caenorhabditis elegans]
	EVM0017591.1	1.355	0.00519664	triosephosphate isomerase [Ascaris suum]
	EVM0008886.1	1.354	0.00232378	Hypothetical protein CBG16676 [Haemonchus contortus]
	EVM0011991.1	1.353	0.0218761	SAND domain protein [Oesophagostomum dentatum]
	EVM0016672.1	1.352	0.00960345	WD domain, G-beta repeat protein [Necator americanus]
	EVM0017460.1	1.352	0.00499216	hypothetical protein NECAME_09679 [Necator americanus]
	EVM0013679.1	1.351	0.00126006	phosphoglycerate mutase family protein [Necator americanus]
	EVM0002184.1	1.349	0.0076029	Cyclin F-box domain containing protein [Haemonchus contortus]
	EVM0009178.1	1.347	0.000253304	hypothetical protein Y032_0017g3214 [Ancylostoma ceylanicum]
	EVM0001899.1	1.345	0.00252895	Methyltransferase domain containing protein [Haemonchus contortus]
	EVM0006323.1	1.343	0.0246035	Bestrophin and Zinc finger and RNA recognition motif domain containing protein [Haemonchus contortus]
	EVM0008123.1	1.343	0.0200221	hypothetical protein Y032_0446g1599 [Ancylostoma ceylanicum]
	EVM0006573.1	1.342	0.000324604	oxidoreductase, short chain dehydrogenase/reductase family protein [Necator americanus]
	EVM0012391.1	1.34	0.0495569	MYND finger [Necator americanus]
	EVM0001059.1	1.34	0.0282237	hypothetical protein ANCDUO_03149 [Ancylostoma duodenale]
	EVM0008118.1	1.34	0.0265057	Ribosomal Proteins L2, RNA binding domain protein [Necator americanus]
	EVM0000138.1	1.339	0.00473847	hypothetical protein CRE_04543 [Caenorhabditis remanei]
	EVM0008324.1	1.336	0.0468325	Ion channel [Necator americanus]
	EVM0001872.1	1.336	0.00206443	hypothetical protein NECAME_11373 [Necator americanus]
	EVM0015260.1	1.333	0.0185889	Destabilase [Oesophagostomum dentatum]
	EVM0005814.1	1.332	0.000793433	Amino acid transporter domain containing protein [Haemonchus contortus]
	EVM0012794.1	1.328	0.0441	Major facilitator superfamily MFS-1 domain containing protein [Haemonchus contortus]
	EVM0004305.1	1.328	0.0259599	CybS [Oesophagostomum dentatum]
	EVM0005277.1	1.327	0.00520818	hypothetical protein NECAME_08020 [Necator americanus]
	EVM0003785.1	1.327	0.00300443	hypothetical protein CRE_15545 [Caenorhabditis remanei]
	EVM0011986.1	1.327	0.00289027	Actin [Necator americanus]
	EVM0007460.1	1.327	0.000730613	hypothetical protein Y032_0314g2253 [Ancylostoma ceylanicum]
	EVM0002233.1	1.326	0.00103857	hypothetical protein Y032_0111g225 [Ancylostoma ceylanicum]
	EVM0006402.1	1.325	0.000429156	Hypothetical protein CBG02910 [Caenorhabditis briggsae]
	EVM0000632.1	1.324	0.0125437	Ribosomal protein S17e domain containing protein [Haemonchus contortus]
	EVM0011115.1	1.323	0.000936686	hypothetical protein
	EVM0015459.1	1.322	0.00066364	hypothetical protein Y032_0074g863 [Ancylostoma ceylanicum]
	EVM0010944.1	1.321	0.0189315	RNA-binding S4 domain containing protein [Haemonchus contortus]
	EVM0001614.1	1.321	0.0187131	hypothetical protein
	EVM0016316.1	1.32	0.0302321	vacuolar ATPase a subunit [Haemonchus contortus]
	EVM0010254.1	1.316	0.0291755	ribosomal protein S30 [Necator americanus]
	EVM0001377.1	1.314	0.000898361	hypothetical protein Y032_0001g310 [Ancylostoma ceylanicum]
	EVM0007700.1	1.313	0.000253899	Peptidase C2 domain containing protein [Haemonchus contortus]
	EVM0000904.1	1.312	0.00778264	Protein K10D11.3, isoform c [Caenorhabditis elegans]
	EVM0009949.1	1.312	0.000646386	ribosomal protein L14p/L23e [Oesophagostomum dentatum]
	EVM0002519.1	1.31	0.0364466	hypothetical protein Y032_0812g2471 [Ancylostoma ceylanicum]
	EVM0001714.1	1.308	0.0263986	E3 ubiquitin-protein ligase RFWD2 [Toxocara canis]
	EVM0008846.1	1.308	0.0227401	hypothetical protein CAEBREN_19407 [Caenorhabditis brenneri]
	EVM0001764.1	1.308	0.00517609	DNA topoisomerase I domain containing protein [Haemonchus contortus]
	EVM0008549.1	1.307	0.00999463	Peptidase C1A domain containing protein [Haemonchus contortus]
	EVM0007730.1	1.306	0.0335096	hypothetical protein Y032_0494g2452 [Ancylostoma ceylanicum]
	EVM0013636.1	1.305	0.00461604	hypothetical protein Y032_0006g2967 [Ancylostoma ceylanicum]
	EVM0004898.1	1.302	0.0417295	CBN-BCA-2 protein [Caenorhabditis brenneri]
	EVM0006224.1	1.301	0.0481204	hypothetical protein Y032_0900g2951 [Ancylostoma ceylanicum]
	EVM0008755.1	1.301	0.0198385	CBN-TYR-2 protein [Caenorhabditis brenneri]
	EVM0001861.1	1.301	0.00920228	C. briggsae CBR-VHA-8 protein [Caenorhabditis briggsae]
168 Down-regulated DEPs
	EVM0005618.1	0.281	0.00118308	Histone H1 H5 domain containing protein [Haemonchus contortus]
	EVM0002165.1	0.325	0.0276066	LEA5 protein [Steinernema carpocapsae]
	EVM0003156.1	0.34	0.00019337	hypothetical protein Y032_0175g510 [Ancylostoma ceylanicum]
	EVM0007854.1	0.419	0.000595443	EF hand [Necator americanus]
	EVM0015505.1	0.439	1.47808e-05	hypothetical protein Y032_0620g735 [Ancylostoma ceylanicum]
	EVM0010339.1	0.457	0.00175053	hypothetical protein LOAG_09464 [Loa loa]
	EVM0006900.1	0.457	6.66447e-05	hypothetical protein Y032_0229g2918 [Ancylostoma ceylanicum]
	EVM0008741.1	0.47	0.00320113	ground-like domain protein [Oesophagostomum dentatum]
	EVM0004863.1	0.51	0.0071141	chitinase-1 [Heligmosomoides bakeri]
	EVM0001236.1	0.511	0.00161772	hypothetical protein Y032_0801g2419 [Ancylostoma ceylanicum]
	EVM0011170.1	0.529	0.0102845	Transthyretin domain containing protein [Haemonchus contortus]
	EVM0003510.1	0.534	0.0203198	hypothetical protein Y032_0801g2419 [Ancylostoma ceylanicum]
	EVM0014451.1	0.554	0.0146661	hypothetical protein Y032_0006g2837 [Ancylostoma ceylanicum]
	EVM0009942.1	0.562	0.000580171	hypothetical protein CRE_06235 [Caenorhabditis remanei]
	EVM0011921.1	0.568	0.0058582	hypothetical protein Y032_0027g1606 [Ancylostoma ceylanicum]
	EVM0014475.1	0.576	0.046722	hypothetical protein CAEBREN_01228 [Caenorhabditis brenneri]
	EVM0008252.1	0.576	0.0188955	hypothetical protein Y032_0143g2367 [Ancylostoma ceylanicum]
	EVM0008841.1	0.576	4.43399e-06	hypothetical protein
	EVM0009288.1	0.582	0.000416611	Amino acid permease-associated region domain containing protein [Haemonchus contortus]
	EVM0006400.1	0.582	5.99839e-05	CBN-ALH-6 protein [Caenorhabditis brenneri]
	EVM0008048.1	0.583	3.29233e-05	Protein NAS-31, isoform b [Caenorhabditis elegans]
	EVM0016892.1	0.589	0.00148484	hypothetical protein
	EVM0010242.1	0.595	0.00164437	hypothetical protein Y032_0071g518 [Ancylostoma ceylanicum]
	EVM0015209.1	0.595	0.000478457	Protein AMT-4 [Caenorhabditis elegans]
	EVM0002272.1	0.599	0.0465847	Protein T21D12.12 [Caenorhabditis elegans]
	EVM0015018.1	0.602	0.0066869	Protein SRT-61 [Caenorhabditis elegans]
	EVM0008192.1	0.602	0.000166628	lectin C-type domain protein [Oesophagostomum dentatum]
	EVM0013510.1	0.604	0.0169768	hypothetical protein Y032_0099g3188 [Ancylostoma ceylanicum]
	EVM0014569.1	0.606	0.0134034	24 kDa secreted protein [Haemonchus contortus]
	EVM0003257.1	0.615	0.00879238	hypothetical protein Y032_0812g2471 [Ancylostoma ceylanicum]
	EVM0007159.1	0.616	0.00541618	hypothetical protein ANCDUO_24546 [Ancylostoma duodenale]
	EVM0001976.2	0.617	0.0252523	Nematode fatty acid retinoid binding domain containing protein [Haemonchus contortus]
	EVM0014484.1	0.617	0.00783623	hypothetical protein
	EVM0016495.1	0.618	0.00927043	cytochrome oxidase c subunit VIb [Oesophagostomum dentatum]
	EVM0004331.1	0.62	0.00144465	hypothetical protein Y032_0535g3089 [Ancylostoma ceylanicum]
	EVM0008733.1	0.621	0.0081795	Annexin [Necator americanus]
	EVM0012723.1	0.622	0.0321564	Amidinotransferase domain containing protein [Haemonchus contortus]
	EVM0013989.1	0.622	0.00065391	hypothetical protein Y032_0074g821 [Ancylostoma ceylanicum]
	EVM0007674.1	0.625	0.0235814	CRE-SPP-12 protein [Caenorhabditis remanei]
	EVM0011248.1	0.625	0.000605906	SPARC precursor [Heterorhabditis bacteriophora]
	EVM0007800.1	0.63	0.00347654	hypothetical protein
	EVM0009954.1	0.636	0.0262804	hypothetical protein Y032_0338g2920 [Ancylostoma ceylanicum]
	EVM0002131.1	0.638	0.0124439	hypothetical protein Y032_0014g2424 [Ancylostoma ceylanicum]
	EVM0016519.1	0.638	0.0101837	Carboxylesterase domain containing protein [Haemonchus contortus]
	EVM0003486.1	0.638	0.0056157	hypothetical protein CAEBREN_24131 [Caenorhabditis brenneri]
	EVM0012458.1	0.644	0.00178094	hypothetical protein Y032_0110g143 [Ancylostoma ceylanicum]
	EVM0009710.1	0.645	0.0303368	hypothetical protein Y032_0028g1720 [Ancylostoma ceylanicum]
	EVM0001487.1	0.645	0.0143823	Transthyretin domain containing protein [Haemonchus contortus]
	EVM0005389.3	0.646	0.00186289	Protein F20G2.5 [Caenorhabditis elegans]
	EVM0005067.1	0.648	0.00955154	Hypothetical protein CBG14256 [Haemonchus contortus]
	EVM0004076.1	0.651	9.4693e-05	hypothetical protein Y032_0064g3544 [Ancylostoma ceylanicum]
	EVM0016108.1	0.653	0.04208	hypothetical protein Y032_0015g2532 [Ancylostoma ceylanicum]
	EVM0004600.1	0.653	0.0287088	hypothetical protein
	EVM0008566.1	0.659	0.00657757	hypothetical protein OESDEN_10957 [Oesophagostomum dentatum]
	EVM0002563.1	0.66	0.0100089	Hypothetical protein CBG03045 [Haemonchus contortus]
	EVM0016014.1	0.661	0.0156185	hypothetical protein Y032_0801g2419 [Ancylostoma ceylanicum]
	EVM0002004.1	0.664	0.017697	Transthyretin-like family protein [Ancylostoma duodenale]
	EVM0013895.1	0.666	0.00741475	hypothetical protein OESDEN_08830 [Oesophagostomum dentatum]
	EVM0003426.1	0.668	0.0254355	von Willebrand factor and C-type lectin domain containing protein [Haemonchus contortus]
	EVM0005104.1	0.668	0.000702579	hypothetical protein Y032_0065g3610 [Ancylostoma ceylanicum]
	EVM0006438.1	0.669	0.0249562	hypothetical protein Y032_0118g715 [Ancylostoma ceylanicum]
	EVM0001504.1	0.67	0.0149498	oxidoreductase, short chain dehydrogenase/reductase family protein [Ancylostoma duodenale]
	EVM0001798.1	0.67	0.0119325	Protein IRG-3 [Caenorhabditis elegans]
	EVM0011855.1	0.672	0.014682	hypothetical protein CRE_20387 [Caenorhabditis remanei]
	EVM0003359.1	0.673	0.010859	hypothetical protein Y032_0027g1624 [Ancylostoma ceylanicum]
	EVM0015412.1	0.674	0.0122458	C. briggsae CBR-LYS-8 protein [Caenorhabditis briggsae]
	EVM0004826.1	0.675	0.00316907	hypothetical protein Y032_0005g2352 [Ancylostoma ceylanicum]
	EVM0002320.1	0.676	0.0104229	Gamma-glutamyltranspeptidase domain containing protein [Haemonchus contortus]
	EVM0000390.1	0.678	0.00519358	hypothetical protein Y032_1081g3566 [Ancylostoma ceylanicum]
	EVM0006301.2	0.679	0.0172706	S1 domain containing protein [Haemonchus contortus]
	EVM0004113.1	0.679	9.82222e-05	hypothetical protein Y032_0640g1003 [Ancylostoma ceylanicum]
	EVM0000067.1	0.681	0.0135908	hypothetical protein Y032_0104g3625 [Ancylostoma ceylanicum]
	EVM0017077.1	0.681	0.0120475	Protein CRN-6, isoform a [Caenorhabditis elegans]
	EVM0015185.1	0.682	0.00432686	inositol monophosphatase ttx-7 [Ascaris suum]
	EVM0010857.1	0.683	0.0322483	PPIC-type PPIASE domain protein [Necator americanus]
	EVM0005297.1	0.684	0.0230005	hypothetical protein Y032_0047g1507 [Ancylostoma ceylanicum]
	EVM0011478.1	0.688	0.01142	CBN-AQP-7 protein [Caenorhabditis brenneri]
	EVM0012075.1	0.69	0.00122387	hypothetical protein Y032_0015g2715 [Ancylostoma ceylanicum]
	EVM0002002.1	0.694	0.00494507	hypothetical protein Y032_0277g1115 [Ancylostoma ceylanicum]
	EVM0005443.1	0.694	0.000193767	betaine-aldehyde dehydrogenase family protein [Necator americanus]
	EVM0005041.1	0.696	0.0196498	Alkyl hydroperoxide reductase Thiol specific antioxidant Mal allergen domain containing protein [Haemonchus contortus]
	EVM0016657.1	0.698	0.00110883	hypothetical protein Y032_0123g1126 [Ancylostoma ceylanicum]
	EVM0013261.1	0.702	0.0036236	Protein F42A10.7 [Caenorhabditis elegans]
	EVM0006409.1	0.702	0.00132588	tumor suppressor candidate 2 [Haemonchus contortus]
	EVM0000421.1	0.703	0.0448307	hypothetical protein CRE_29082 [Caenorhabditis remanei]
	EVM0011674.1	0.703	0.0121252	Sel1 domain containing protein [Haemonchus contortus]
	EVM0000981.1	0.703	0.000721359	hypothetical protein Y032_0146g2551 [Ancylostoma ceylanicum]
	EVM0017029.1	0.703	0.000370387	cytochrome c oxidase subunit Va, partial [Necator americanus]
	EVM0000074.1	0.707	6.68379e-05	Protein TBA-4 [Caenorhabditis elegans]
	EVM0003690.1	0.71	0.0072648	ubiquitin--protein ligase [Oesophagostomum dentatum]
	EVM0014055.1	0.71	0.00453204	nuclear transport factor 2 domain protein [Necator americanus]
	EVM0004130.1	0.711	0.00604721	DNA-directed DNA polymerase domain containing protein [Haemonchus contortus]
	EVM0000249.1	0.714	0.00411807	hypothetical protein
	EVM0007228.1	0.715	0.00239284	FMRFamide-like propeptide [Oesophagostomum dentatum]
	EVM0006907.1	0.716	0.00476482	hypothetical protein
	EVM0013322.1	0.717	0.0396866	hypothetical protein Y032_0287g1450 [Ancylostoma ceylanicum]
	EVM0006430.1	0.717	0.00627705	Protein C23H5.8, isoform a [Haemonchus contortus]
	EVM0017079.1	0.718	0.0140249	Protein UNC-52, isoform f [Caenorhabditis elegans]
	EVM0000212.1	0.719	0.000896644	hypothetical protein Y032_0009g806 [Ancylostoma ceylanicum]
	EVM0005841.1	0.72	0.0264755	hypothetical protein Y032_0085g1829 [Ancylostoma ceylanicum]
	EVM0008759.1	0.72	0.00474426	Transient receptor potential cation channel subfamily V member 6 [Toxocara canis]
	EVM0012924.1	0.721	0.021785	PA domain protein [Necator americanus]
	EVM0016653.1	0.722	0.0118024	Transcription factor jumonji domain containing protein [Haemonchus contortus]
	EVM0004443.1	0.723	0.0164985	hypothetical protein Y032_0124g1204 [Ancylostoma ceylanicum]
	EVM0014317.1	0.724	0.0099795	hypothetical protein Y032_0004g2129 [Ancylostoma ceylanicum]
	EVM0014917.1	0.726	0.0367928	cytochrome c oxidase subunit Vb [Necator americanus]
	EVM0017259.1	0.726	0.0258244	lectin C-type domain protein [Oesophagostomum dentatum]
	EVM0000243.1	0.726	0.00158922	C. briggsae CBR-SNF-9 protein [Caenorhabditis briggsae]
	EVM0000897.1	0.727	0.0219297	hypothetical protein
	EVM0001877.1	0.727	0.0085153	hypothetical protein Y032_0024g1070 [Ancylostoma ceylanicum]
	EVM0001110.3	0.73	0.00641311	Protein H06I04.6, isoform b [Caenorhabditis elegans]
	EVM0003653.1	0.731	0.00154032	hypothetical protein Y032_0045g1089 [Ancylostoma ceylanicum]
	EVM0000362.1	0.732	0.000298405	aminopeptidase P domain protein [Oesophagostomum dentatum]
	EVM0013501.1	0.733	0.00169603	von Willebrand factor and C-type lectin domain containing protein [Haemonchus contortus]
	EVM0004244.1	0.733	0.00138893	beta-tubulin isotype 2 [Haemonchus contortus]
	EVM0001397.1	0.736	0.0309966	Protein of unknown function DUF727 domain containing protein [Haemonchus contortus]
	EVM0009908.1	0.737	0.00622738	hypothetical protein Y032_0186g1062 [Ancylostoma ceylanicum]
	EVM0016148.1	0.739	0.0414348	hypothetical protein Y032_0054g2490 [Ancylostoma ceylanicum]
	EVM0011269.1	0.74	0.00531445	hypothetical protein Y032_0586g329 [Ancylostoma ceylanicum]
	EVM0009578.1	0.742	0.0316677	N-acylethanolamine-hydrolyzing acid amidase [Strongyloides ratti]
	EVM0008044.1	0.742	0.0160856	hypothetical protein Y032_0072g696 [Ancylostoma ceylanicum]
	EVM0011743.1	0.743	0.0163108	Protein of unknown function DB domain containing protein [Haemonchus contortus]
	EVM0000845.1	0.744	0.0106347	hypothetical protein HCOI_00050600 [Haemonchus contortus]
	EVM0008771.1	0.745	0.0153716	hypothetical protein ANCDUO_05648 [Ancylostoma duodenale]
	EVM0002197.1	0.745	0.0023104	Protein TBA-4 [Caenorhabditis elegans]
	EVM0015184.1	0.746	0.0329912	hypothetical protein ANCDUO_21150 [Ancylostoma duodenale]
	EVM0012618.1	0.746	0.0322364	glycoprotein hormone alpha 2 [Haemonchus contortus]
	EVM0009516.1	0.746	0.0242115	AMP-binding enzyme [Ancylostoma duodenale]
	EVM0005930.1	0.747	0.0274367	hypothetical protein Y032_0110g143 [Ancylostoma ceylanicum]
	EVM0015971.1	0.748	0.0135728	Protein WRB-1, isoform b [Haemonchus contortus]
	EVM0017425.1	0.749	0.0498452	hypothetical protein Y032_0180g823 [Ancylostoma ceylanicum]
	EVM0009260.1	0.749	0.000470282	glycerophosphodiester phosphodiesterase family protein [Oesophagostomum dentatum]
	EVM0013770.1	0.749	0.000374883	hypothetical protein Y032_0081g1409 [Ancylostoma ceylanicum]
	EVM0000350.1	0.75	0.0397863	Protein C14A4.12, isoform b [Haemonchus contortus]
	EVM0013419.1	0.75	0.0133325	hypothetical protein Y032_0150g2739 [Ancylostoma ceylanicum]
	EVM0001079.1	0.751	0.0323857	Protein Y34B4A.5 [Caenorhabditis elegans]
	EVM0004520.1	0.751	0.0255732	Hypothetical protein SRAE_0000003400 [Strongyloides ratti]
	EVM0009337.1	0.751	0.0199368	hypothetical protein Y032_0028g1666 [Ancylostoma ceylanicum]
	EVM0006086.1	0.752	0.0451728	hypothetical protein Y032_0007g3264 [Ancylostoma ceylanicum]
	EVM0016390.1	0.752	0.0196647	hypothetical protein NECAME_01131 [Necator americanus]
	EVM0000973.1	0.754	0.00479307	hypothetical protein OESDEN_18507, partial [Oesophagostomum dentatum]
	EVM0010265.1	0.754	0.000400798	CCAAT-binding transcription factor subunit B, partial [Necator americanus]
	EVM0004392.1	0.754	6.50205e-05	hypothetical protein Y032_0095g2818 [Ancylostoma ceylanicum]
	EVM0015122.1	0.756	0.0172273	hypothetical protein CAEBREN_24686 [Caenorhabditis brenneri]
	EVM0016427.1	0.756	0.0108242	domain found in IF2B/IF5 [Ancylostoma duodenale]
	EVM0004751.1	0.756	0.000808976	Aminotransferase class-III domain containing protein [Haemonchus contortus]
	EVM0007550.1	0.757	0.0418352	Protein TTR-30 [Caenorhabditis elegans]
	EVM0006727.1	0.757	0.0137158	Protein C54D10.3 [Caenorhabditis elegans]
	EVM0017373.1	0.758	0.0227588	hypothetical protein CRE_16883 [Caenorhabditis remanei]
	EVM0013152.1	0.759	0.0473279	hypothetical protein Y032_0091g2487 [Ancylostoma ceylanicum]
	EVM0000791.1	0.759	0.0306343	hypothetical protein CAEBREN_10902 [Caenorhabditis brenneri]
	EVM0006015.1	0.759	0.0230209	copper/zinc superoxide dismutase [Necator americanus]
	EVM0011707.1	0.759	0.0177371	Snf7 domain containing protein [Haemonchus contortus]
	EVM0006314.1	0.759	0.0118115	Protein C34B7.1 [Caenorhabditis elegans]
	EVM0011295.1	0.759	0.000840823	Protein ZK265.7 [Caenorhabditis elegans]
	EVM0008675.1	0.76	0.0388785	hypothetical protein Y032_0062g3401 [Ancylostoma ceylanicum]
	EVM0014265.1	0.76	0.0291308	metalloprotease [Heterorhabditis bacteriophora]
	EVM0000348.1	0.76	0.00100974	hypothetical protein Y032_0087g2022 [Ancylostoma ceylanicum]
	EVM0007573.1	0.762	0.0040969	hypothetical protein Y032_0148g2642 [Ancylostoma ceylanicum]
	EVM0016682.1	0.763	0.0168628	putative cytosolic Fe-S cluster assembly factor NUBP1-like protein [Necator americanus]
	EVM0005448.1	0.764	0.0433295	EF hand, partial [Necator americanus]
	EVM0017389.1	0.764	0.0234764	P-type trefoil and Glycoside hydrolase domain containing protein [Haemonchus contortus]
	EVM0002358.1	0.764	0.00473594	AMP-dependent synthetase ligase domain containing protein [Haemonchus contortus]
	EVM0012868.1	0.765	0.0200418	hypothetical protein CRE_16811 [Caenorhabditis remanei]
	EVM0006479.1	0.765	0.00557718	Skp1 family, dimerization domain protein [Necator americanus]
	EVM0010886.1	0.766	0.00264797	Cell division GTP binding protein domain containing protein [Haemonchus contortus]
	EVM0008698.1	0.767	0.00154487	hypothetical protein CAEBREN_13871 [Caenorhabditis brenneri]
	EVM0008569.1	0.768	0.0124797	hypothetical protein Y032_0274g1021 [Ancylostoma ceylanicum]

## Sheet: DEPs in “S50 vs S30” comparison
	Protein accession	S50/S30 Ratio	S50/S30 P value	Protein description
56 Up-regulated DEPs
	EVM0002815.1	1.688	0.00582134	Protein C34C6.4 [Caenorhabditis elegans]
	EVM0003248.1	1.666	0.0129474	hypothetical protein Y032_0134g1817 [Ancylostoma ceylanicum]
	EVM0002336.1	1.588	0.0150047	C. briggsae CBR-RPL-24.1 protein [Caenorhabditis briggsae]
	EVM0015077.1	1.587	0.0455996	Histone H1 H5 domain containing protein [Haemonchus contortus]
	EVM0013953.1	1.565	0.00740079	Glycosyl transferase and Ricin B lectin domain containing protein [Haemonchus contortus]
	EVM0013615.1	1.552	0.0312486	ribosomal protein L37e [Necator americanus]
	EVM0008124.1	1.544	0.0465824	putative ribosomal protein L20 [Ancylostoma duodenale]
	EVM0017271.1	1.534	0.0344307	ribosomal L28e protein, partial [Necator americanus]
	EVM0014832.1	1.52	0.0225779	High mobility group domain containing protein [Haemonchus contortus]
	EVM0016780.1	1.518	0.00967082	CRE-RPL-26 protein [Caenorhabditis remanei]
	EVM0003204.1	1.509	0.0112441	asparagine synthase [Oesophagostomum dentatum]
	EVM0003404.2	1.505	0.0418243	Protein-tyrosine phosphatase domain containing protein [Haemonchus contortus]
	EVM0005714.1	1.495	0.0416914	C. briggsae CBR-RPL-21 protein [Caenorhabditis briggsae]
	EVM0016672.1	1.44	0.0079343	WD domain, G-beta repeat protein [Necator americanus]
	EVM0008324.1	1.434	0.0129831	Ion channel [Necator americanus]
	EVM0000702.2	1.42	0.00583177	Ureohydrolase domain containing protein [Haemonchus contortus]
	EVM0006631.1	1.408	0.0347992	hypothetical protein NECAME_00805 [Necator americanus]
	EVM0011865.1	1.408	0.0223745	DNA RNA helicase domain containing protein [Haemonchus contortus]
	EVM0000316.1	1.407	0.0170886	HMG box [Necator americanus]
	EVM0015977.1	1.403	0.0331357	ribosomal protein S13p/S18e [Necator americanus]
	EVM0014426.1	1.403	0.0099794	hypothetical protein
	EVM0016794.1	1.4	0.0111683	hypothetical protein Y032_0162g3433 [Ancylostoma ceylanicum]
	EVM0001916.1	1.394	0.00814949	ribosomal protein L36e [Oesophagostomum dentatum]
	EVM0004478.1	1.394	0.00418859	hypothetical protein CAEBREN_10225 [Caenorhabditis brenneri]
	EVM0005216.1	1.389	0.0153365	hypothetical protein Y032_0080g1326 [Ancylostoma ceylanicum]
	EVM0005750.1	1.384	0.0011208	P-glycoprotein 3 [Cooperia oncophora]
	EVM0002084.1	1.381	0.0134474	Cytoskeleton-associated protein domain containing protein [Haemonchus contortus]
	EVM0003130.1	1.377	0.0279709	hypothetical protein Y032_0036g3359 [Ancylostoma ceylanicum]
	EVM0013178.1	1.375	0.0152492	hypothetical protein Y032_0189g1178 [Ancylostoma ceylanicum]
	EVM0013872.1	1.369	0.000540592	hypothetical protein Y032_0551g3326 [Ancylostoma ceylanicum]
	EVM0000427.1	1.368	0.0107987	CRE-COL-77 protein [Caenorhabditis remanei]
	EVM0012217.1	1.368	0.00169686	ribosomal protein L37a [Necator americanus]
	EVM0015254.1	1.367	0.0125362	DEK protein [Oesophagostomum dentatum]
	EVM0002870.1	1.364	0.00714656	hypothetical protein CRE_29377 [Caenorhabditis remanei]
	EVM0005548.1	1.363	0.0302404	Ribosomal protein L13e domain containing protein [Haemonchus contortus]
	EVM0010374.1	1.351	0.0225523	CRE-COL-107 protein [Caenorhabditis remanei]
	EVM0014528.1	1.348	0.0260884	ribosomal protein S7p/S5e [Oesophagostomum dentatum]
	EVM0003046.1	1.347	0.0323137	hypothetical protein Y032_0028g1672 [Ancylostoma ceylanicum]
	EVM0011679.1	1.347	0.0048508	Phosphoglycerate mutase domain containing protein [Haemonchus contortus]
	EVM0008773.1	1.336	0.011384	putative synaptic vesicle 2-related protein [Angiostrongylus cantonensis]
	EVM0013073.1	1.332	0.0213032	ribosomal protein, L4/L1 family [Necator americanus]
	EVM0006900.1	1.33	0.00464504	hypothetical protein Y032_0229g2918 [Ancylostoma ceylanicum]
	EVM0007481.1	1.33	0.000314848	Histone H1 H5 domain containing protein [Haemonchus contortus]
	EVM0016383.1	1.327	0.028681	Protein K04F10.7 [Haemonchus contortus]
	EVM0001575.1	1.325	0.0157285	hypothetical protein Y032_0287g1432 [Ancylostoma ceylanicum]
	EVM0004763.1	1.319	0.00891649	ribosomal protein L19e [Ancylostoma duodenale]
	EVM0006283.1	1.318	0.00131677	hypothetical protein CRE_04013 [Caenorhabditis remanei]
	EVM0012045.1	1.316	0.0364553	ribosomal protein S6e [Ancylostoma duodenale]
	EVM0013041.1	1.316	0.00369545	inositol monophosphatase ttx-7 [Ascaris suum]
	EVM0016418.1	1.313	0.020955	C. briggsae CBR-LIR-2 protein [Caenorhabditis briggsae]
	EVM0001243.1	1.31	0.00191257	hypothetical protein Y032_0017g3418 [Ancylostoma ceylanicum]
	EVM0008592.1	1.309	0.000458418	SAICAR synthetase and 1-(5-Phosphoribosyl)-5-amino-4-imidazole-carboxylate (AIR) carboxylase domain containing protein [Haemonchus contortus]
	EVM0002025.1	1.308	0.0277291	CDC50 family protein, LEM3 family [Ancylostoma duodenale]
	EVM0000632.1	1.308	0.0115808	Ribosomal protein S17e domain containing protein [Haemonchus contortus]
	EVM0009953.1	1.306	0.0299818	hypothetical protein Y032_0014g2437 [Ancylostoma ceylanicum]
	EVM0007469.1	1.304	0.0202385	hypothetical protein OESDEN_17340 [Oesophagostomum dentatum]
105 Down-regulated DEPs
	EVM0003156.1	0.426	0.0267683	hypothetical protein Y032_0175g510 [Ancylostoma ceylanicum]
	EVM0014093.1	0.447	0.0249277	hypothetical protein OESDEN_01057 [Oesophagostomum dentatum]
	EVM0015505.1	0.452	0.00178856	hypothetical protein Y032_0620g735 [Ancylostoma ceylanicum]
	EVM0012452.1	0.485	0.00635791	CRE-FLP-32 protein [Caenorhabditis remanei]
	EVM0010473.1	0.513	0.017738	hypothetical protein NECAME_02550 [Necator americanus]
	EVM0004697.1	0.548	0.0232214	hypothetical protein
	EVM0012344.1	0.55	0.0085089	N-acetyllactosaminide 3-alpha-galactosyltransferase [Oesophagostomum dentatum]
	EVM0012593.1	0.558	0.00978621	hypothetical protein
	EVM0017357.1	0.559	0.00594476	hypothetical protein Y032_0047g1507 [Ancylostoma ceylanicum]
	EVM0013007.1	0.572	0.00849315	hypothetical protein Y032_0209g2095 [Ancylostoma ceylanicum]
	EVM0016892.1	0.577	0.0305171	hypothetical protein
	EVM0012058.1	0.584	0.0184988	hypothetical protein Y032_0026g1379 [Ancylostoma ceylanicum]
	EVM0002519.1	0.584	0.00164791	hypothetical protein Y032_0812g2471 [Ancylostoma ceylanicum]
	EVM0005906.1	0.587	0.0215931	hypothetical protein Y032_0091g2461 [Ancylostoma ceylanicum]
	EVM0004130.1	0.595	0.0005479	DNA-directed DNA polymerase domain containing protein [Haemonchus contortus]
	EVM0010339.1	0.598	0.00685262	hypothetical protein LOAG_09464 [Loa loa]
	EVM0014317.1	0.605	0.00227896	hypothetical protein Y032_0004g2129 [Ancylostoma ceylanicum]
	EVM0016222.1	0.608	0.0232625	hypothetical protein NECAME_05286 [Necator americanus]
	EVM0001611.1	0.61	0.0138576	Hypothetical protein SRAE_2000415700 [Strongyloides ratti]
	EVM0001362.1	0.61	0.00724036	hypothetical protein
	EVM0012723.1	0.611	0.0454993	Amidinotransferase domain containing protein [Haemonchus contortus]
	EVM0011338.1	0.615	0.00275253	hypothetical protein
	EVM0004863.1	0.621	0.0339563	chitinase-1 [Heligmosomoides bakeri]
	EVM0010515.1	0.623	0.0106219	hypothetical protein Y032_0110g162 [Ancylostoma ceylanicum]
	EVM0014942.1	0.632	0.0340277	Protein F35C12.3, isoform c [Haemonchus contortus]
	EVM0006437.1	0.633	0.0167575	hypothetical protein Y032_0067g113 [Ancylostoma ceylanicum]
	EVM0012933.1	0.634	0.000233012	Hypothetical protein CBG00652 [Caenorhabditis briggsae]
	EVM0013182.1	0.64	0.00393257	Hypothetical protein CBG23402 [Caenorhabditis briggsae]
	EVM0014686.1	0.641	0.0122523	unnamed protein product [Haemonchus contortus]
	EVM0010567.1	0.65	0.0229236	Protein F52E1.14 [Caenorhabditis elegans]
	EVM0001427.1	0.651	0.0422358	CRE-SPP-3 protein [Caenorhabditis remanei]
	EVM0012641.1	0.651	0.00286171	hypothetical protein OESDEN_19738 [Oesophagostomum dentatum]
	EVM0003257.1	0.654	0.00779358	hypothetical protein Y032_0812g2471 [Ancylostoma ceylanicum]
	EVM0008862.1	0.654	0.00560589	Protein C35C5.9 [Caenorhabditis elegans]
	EVM0010753.1	0.658	0.020534	hypothetical protein Y032_0338g2920 [Ancylostoma ceylanicum]
	EVM0003972.1	0.66	0.000610891	CRE-TTR-15 protein [Caenorhabditis remanei]
	EVM0009457.1	0.661	0.00637375	AB-hydrolase associated lipase region and Alpha beta hydrolase fold-1 domain containing protein [Haemonchus contortus]
	EVM0002131.1	0.663	0.0187377	hypothetical protein Y032_0014g2424 [Ancylostoma ceylanicum]
	EVM0011754.1	0.67	0.0182491	hypothetical protein NECAME_16060 [Necator americanus]
	EVM0000696.2	0.674	0.0250974	hypothetical protein NECAME_08304 [Necator americanus]
	EVM0001448.1	0.676	0.018715	hypothetical protein Y032_0136g1987 [Ancylostoma ceylanicum]
	EVM0004658.1	0.676	0.00799236	CBN-TTR-32 protein [Caenorhabditis brenneri]
	EVM0004520.1	0.677	0.0280244	Hypothetical protein SRAE_0000003400 [Strongyloides ratti]
	EVM0008439.1	0.679	0.0213004	Protein D2024.5, isoform a [Haemonchus contortus]
	EVM0003572.1	0.684	0.0410919	hypothetical protein Y032_0218g2431 [Ancylostoma ceylanicum]
	EVM0001990.1	0.685	0.0174467	Protein Y4C6B.7 [Caenorhabditis elegans]
	EVM0000996.1	0.688	0.00978914	hypothetical protein ANCDUO_00013 [Ancylostoma duodenale]
	EVM0006727.1	0.689	0.0250952	Protein C54D10.3 [Caenorhabditis elegans]
	EVM0000350.1	0.689	0.0182317	Protein C14A4.12, isoform b [Haemonchus contortus]
	EVM0015260.1	0.692	0.0467236	Destabilase [Oesophagostomum dentatum]
	EVM0004720.1	0.692	0.0278251	Hypothetical protein CBG05387 [Haemonchus contortus]
	EVM0013375.1	0.693	0.000630454	CRE-LPR-2 protein [Haemonchus contortus]
	EVM0014224.1	0.694	0.0148526	hypothetical protein Y032_0004g2129 [Ancylostoma ceylanicum]
	EVM0003838.1	0.695	0.0294456	hypothetical protein Y032_0047g1507 [Ancylostoma ceylanicum]
	EVM0015950.1	0.695	0.0144994	hypothetical protein ANCDUO_08641 [Ancylostoma duodenale]
	EVM0001998.1	0.696	0.0084629	hypothetical protein CRE_12536 [Caenorhabditis remanei]
	EVM0010242.1	0.698	0.0185845	hypothetical protein Y032_0071g518 [Ancylostoma ceylanicum]
	EVM0009608.1	0.701	0.0394085	hypothetical protein Y032_0008g259 [Ancylostoma ceylanicum]
	EVM0005705.1	0.702	0.0235197	hypothetical protein Y032_0108g31 [Ancylostoma ceylanicum]
	EVM0008669.1	0.703	0.00471516	hypothetical protein NECAME_02868 [Necator americanus]
	EVM0007063.1	0.704	0.0245712	Fibrinogen domain containing protein, partial [Haemonchus contortus]
	EVM0005314.1	0.705	0.0441257	hypothetical protein NECAME_07069 [Necator americanus]
	EVM0004032.1	0.708	0.00459724	Hypothetical protein CBG11501 [Caenorhabditis briggsae]
	EVM0003282.1	0.709	0.0402559	Transthyretin-like family protein [Oesophagostomum dentatum]
	EVM0001798.1	0.709	0.0102311	Protein IRG-3 [Caenorhabditis elegans]
	EVM0016470.1	0.712	0.0351706	hypothetical protein CRE_00550 [Caenorhabditis remanei]
	EVM0005389.3	0.712	0.0211528	Protein F20G2.5 [Caenorhabditis elegans]
	EVM0001236.1	0.713	0.0283842	hypothetical protein Y032_0801g2419 [Ancylostoma ceylanicum]
	EVM0016385.1	0.716	0.0187413	Krr1 family protein [Necator americanus]
	EVM0007060.2	0.717	0.0311505	Protein LEA-1, isoform p [Caenorhabditis elegans]
	EVM0009775.1	0.719	0.0221491	CHCH domain protein, partial [Necator americanus]
	EVM0016911.1	0.722	0.0336026	hypothetical protein NECAME_07069 [Necator americanus]
	EVM0005490.1	0.727	0.033739	hypothetical protein Y032_0801g2419 [Ancylostoma ceylanicum]
	EVM0008048.1	0.728	0.000198495	Protein NAS-31, isoform b [Caenorhabditis elegans]
	EVM0000067.1	0.729	0.0167638	hypothetical protein Y032_0104g3625 [Ancylostoma ceylanicum]
	EVM0009337.1	0.731	0.0441528	hypothetical protein Y032_0028g1666 [Ancylostoma ceylanicum]
	EVM0010868.1	0.731	0.0206052	ground-like domain protein [Oesophagostomum dentatum]
	EVM0015882.1	0.732	0.0398446	Target SNARE coiled-coil region domain containing protein [Haemonchus contortus]
	EVM0005648.1	0.735	0.0256402	hypothetical protein OESDEN_10080 [Oesophagostomum dentatum]
	EVM0017259.1	0.737	0.00918872	lectin C-type domain protein [Oesophagostomum dentatum]
	EVM0004600.1	0.74	0.0231319	hypothetical protein
	EVM0016702.1	0.74	0.013219	Ankyrin and Glutaminase domain containing protein [Haemonchus contortus]
	EVM0014654.1	0.743	0.0196248	Propeptide and Peptidase A1 domain containing protein [Haemonchus contortus]
	EVM0013501.1	0.746	0.00315302	von Willebrand factor and C-type lectin domain containing protein [Haemonchus contortus]
	EVM0012868.1	0.747	0.0229817	hypothetical protein CRE_16811 [Caenorhabditis remanei]
	EVM0017532.1	0.747	0.0153445	hypothetical protein NECAME_09302 [Necator americanus]
	EVM0007403.1	0.747	0.00661849	eukaryotic aspartyl protease [Ancylostoma duodenale]
	EVM0007516.1	0.749	0.0193274	PAN domain protein [Necator americanus]
	EVM0009081.1	0.749	0.0119177	Protein C13A10.2 [Haemonchus contortus]
	EVM0005067.1	0.75	0.0373642	Hypothetical protein CBG14256 [Haemonchus contortus]
	EVM0008626.1	0.75	0.0119043	hypothetical protein Y032_0047g1507 [Ancylostoma ceylanicum]
	EVM0012771.1	0.751	0.0199788	hypothetical protein Y032_0099g3158 [Ancylostoma ceylanicum]
	EVM0000078.2	0.751	0.00861341	cuticlin-1 [Haemonchus contortus]
	EVM0004491.1	0.754	0.0320374	hypothetical protein CAPTEDRAFT_172235 [Capitella teleta]
	EVM0012553.1	0.755	0.0022033	hypothetical protein Y032_0002g881 [Ancylostoma ceylanicum]
	EVM0017333.1	0.757	0.0162922	hypothetical protein Y032_0359g3419 [Ancylostoma ceylanicum]
	EVM0005032.1	0.759	0.0344797	CRE-TTR-7 protein [Caenorhabditis remanei]
	EVM0001829.1	0.759	0.0168725	Protein T06E4.8 [Caenorhabditis elegans]
	EVM0010265.1	0.759	0.00177689	CCAAT-binding transcription factor subunit B, partial [Necator americanus]
	EVM0004465.1	0.761	0.000247009	Protein Y105C5B.5 [Caenorhabditis elegans]
	EVM0001491.2	0.763	0.0212665	CRE-ASP-6 protein [Caenorhabditis remanei]
	EVM0014102.1	0.763	0.0200523	hypothetical protein Y032_0073g724 [Ancylostoma ceylanicum]
	EVM0013313.1	0.766	0.0452838	Hsp20/alpha crystallin family protein [Ancylostoma duodenale]
	EVM0008942.1	0.768	0.0146344	GI15442 [Drosophila mojavensis]
	EVM0015185.1	0.769	0.00980153	inositol monophosphatase ttx-7 [Ascaris suum]

## Sheet: DEPs in “S3 vs S50” comparison
	Protein accession	S3/S50 Ratio	S3/S50 P value	Protein description
154 Up-regulated DEPs
	EVM0003820.1	8.40336	5.33408e-05	hypothetical protein Y032_0059g3054 [Ancylostoma ceylanicum]
	EVM0012344.1	5.88235	8.6767e-05	N-acetyllactosaminide 3-alpha-galactosyltransferase [Oesophagostomum dentatum]
	EVM0017308.1	4.29185	4.93806e-05	hypothetical protein Y032_0015g2822 [Ancylostoma ceylanicum]
	EVM0001362.1	4.2735	6.78896e-05	hypothetical protein
	EVM0011280.1	3.92157	1.73335e-07	Histidine acid phosphatase domain containing protein [Haemonchus contortus]
	EVM0011338.1	3.22581	2.79246e-05	hypothetical protein
	EVM0002991.1	2.73224	0.000624485	TROVE domain protein [Necator americanus]
	EVM0003972.1	2.5974	0.000264989	CRE-TTR-15 protein [Caenorhabditis remanei]
	EVM0003915.1	2.59067	0.000980317	hypothetical protein Y032_0046g1355 [Ancylostoma ceylanicum]
	EVM0008374.1	2.57732	0.000386354	hypothetical protein Y032_0026g1485 [Ancylostoma ceylanicum]
	EVM0010567.1	2.57732	6.62746e-05	Protein F52E1.14 [Caenorhabditis elegans]
	EVM0016659.1	2.49377	7.31403e-05	Endoglin CD105 antigen domain containing protein [Haemonchus contortus]
	EVM0007336.1	2.29885	0.00315896	hypothetical protein Y032_0456g1788 [Ancylostoma ceylanicum]
	EVM0012154.1	2.29885	0.000486307	hypothetical protein Y032_0019g3770 [Ancylostoma ceylanicum]
	EVM0002519.1	2.24215	0.000707035	hypothetical protein Y032_0812g2471 [Ancylostoma ceylanicum]
	EVM0008149.1	2.12314	0.000403171	hypothetical protein Y032_0151g2829 [Ancylostoma ceylanicum]
	EVM0009122.1	2.00401	7.89122e-05	hypothetical protein Y032_0015g2750 [Ancylostoma ceylanicum]
	EVM0002845.1	1.95695	0.00145569	hypothetical protein Y032_0198g1640 [Ancylostoma ceylanicum]
	EVM0007934.1	1.95312	0.0011204	hypothetical protein Y032_0056g2641 [Ancylostoma ceylanicum]
	EVM0000094.1	1.95312	0.000125003	hypothetical protein Y032_0102g3461 [Ancylostoma ceylanicum]
	EVM0001276.1	1.94932	0.000385846	U2 small nuclear ribonucleoprotein A [Haemonchus contortus]
	EVM0015260.1	1.92678	0.00410752	Destabilase [Oesophagostomum dentatum]
	EVM0011529.1	1.89753	0.000625075	Sideroflexin-3 [Toxocara canis]
	EVM0004697.1	1.89394	0.0250552	hypothetical protein
	EVM0008816.1	1.8622	0.000656945	hypothetical protein CAEBREN_00373 [Caenorhabditis brenneri]
	EVM0006680.1	1.85874	0.00196294	hypothetical protein NECAME_01845 [Necator americanus]
	EVM0013007.1	1.84843	0.00202341	hypothetical protein Y032_0209g2095 [Ancylostoma ceylanicum]
	EVM0011489.1	1.84162	0.0153923	hypothetical protein NECAME_16473 [Necator americanus]
	EVM0010515.1	1.80505	0.000976145	hypothetical protein Y032_0110g162 [Ancylostoma ceylanicum]
	EVM0004057.1	1.80505	5.4888e-05	Protein F08F3.4 [Caenorhabditis elegans]
	EVM0002982.1	1.7762	0.00156616	hypothetical protein CAEBREN_00018 [Caenorhabditis brenneri]
	EVM0000176.1	1.75747	0.00574118	Protein M02G9.3 [Caenorhabditis elegans]
	EVM0012593.1	1.75439	0.00648406	hypothetical protein
	EVM0006721.1	1.72712	0.0056891	Protein CRI-2 [Caenorhabditis elegans]
	EVM0016451.1	1.72712	9.34643e-05	Hypothetical protein CBG22849 [Caenorhabditis briggsae]
	EVM0008796.1	1.71821	2.94482e-05	hypothetical protein Y032_0422g1183 [Ancylostoma ceylanicum]
	EVM0002515.1	1.7094	0.00456929	hypothetical protein Y032_0002g1087 [Ancylostoma ceylanicum]
	EVM0002445.1	1.69492	0.00400997	Metal-dependent phosphohydrolase domain containing protein [Haemonchus contortus]
	EVM0004638.1	1.67785	0.00148983	Protein TTR-30 [Caenorhabditis elegans]
	EVM0014093.1	1.66945	0.0419692	hypothetical protein OESDEN_01057 [Oesophagostomum dentatum]
	EVM0012794.1	1.65837	0.000628055	Major facilitator superfamily MFS-1 domain containing protein [Haemonchus contortus]
	EVM0014282.2	1.65289	0.000195595	hypothetical protein Y032_0315g2265 [Ancylostoma ceylanicum]
	EVM0015963.1	1.64745	0.00493476	Protein T08H10.1 [Caenorhabditis elegans]
	EVM0008620.1	1.63666	0.00133048	Hypothetical protein CBG09274 [Haemonchus contortus]
	EVM0001451.1	1.62866	0.00338279	zinc finger, C3HC4 type, partial [Ancylostoma duodenale]
	EVM0013379.1	1.62338	0.0111393	Protein of unknown function DUF1356 domain containing protein [Haemonchus contortus]
	EVM0005485.1	1.6129	0.0160423	Protein F47B7.7, isoform a [Haemonchus contortus]
	EVM0017018.1	1.61031	0.000847397	Protein FAR-8 [Caenorhabditis elegans]
	EVM0017357.1	1.60772	0.0042802	hypothetical protein Y032_0047g1507 [Ancylostoma ceylanicum]
	EVM0007682.1	1.60256	0.00095963	hypothetical protein Y032_0008g268 [Ancylostoma ceylanicum]
	EVM0009736.1	1.5949	0.0243837	hypothetical protein Y032_0185g1036 [Ancylostoma ceylanicum]
	EVM0003572.1	1.5949	0.000651827	hypothetical protein Y032_0218g2431 [Ancylostoma ceylanicum]
	EVM0004491.1	1.59236	0.00206696	hypothetical protein CAPTEDRAFT_172235 [Capitella teleta]
	EVM0015999.1	1.57233	0.00081426	DM DNA-binding domain containing protein [Haemonchus contortus]
	EVM0016321.1	1.5625	0.000808861	Protein MSP-31 [Caenorhabditis elegans]
	EVM0003785.1	1.56006	0.0039078	hypothetical protein CRE_15545 [Caenorhabditis remanei]
	EVM0008123.1	1.56006	0.00370933	hypothetical protein Y032_0446g1599 [Ancylostoma ceylanicum]
	EVM0009457.1	1.55521	0.00136677	AB-hydrolase associated lipase region and Alpha beta hydrolase fold-1 domain containing protein [Haemonchus contortus]
	EVM0002184.1	1.5456	0.0192262	Cyclin F-box domain containing protein [Haemonchus contortus]
	EVM0014277.1	1.5361	0.0155534	hypothetical protein Y032_0001g490 [Ancylostoma ceylanicum]
	EVM0013375.1	1.53139	0.000412511	CRE-LPR-2 protein [Haemonchus contortus]
	EVM0016470.1	1.52439	0.00197559	hypothetical protein CRE_00550 [Caenorhabditis remanei]
	EVM0006956.1	1.52439	0.000368275	hypothetical protein Y032_0001g490 [Ancylostoma ceylanicum]
	EVM0001712.1	1.51976	0.00390779	Protein T08H10.1 [Caenorhabditis elegans]
	EVM0007647.1	1.5015	0.00366544	Protein M05D6.6 [Caenorhabditis elegans]
	EVM0016702.1	1.49701	0.0130964	Ankyrin and Glutaminase domain containing protein [Haemonchus contortus]
	EVM0003311.2	1.49477	0.00650194	hypothetical protein Y032_0488g2352 [Ancylostoma ceylanicum]
	EVM0016031.1	1.4881	0.025612	hypothetical protein CAEBREN_19501 [Caenorhabditis brenneri]
	EVM0004658.1	1.48148	0.00128527	CBN-TTR-32 protein [Caenorhabditis brenneri]
	EVM0000078.2	1.47929	0.000283116	cuticlin-1 [Haemonchus contortus]
	EVM0008626.1	1.4771	0.00224137	hypothetical protein Y032_0047g1507 [Ancylostoma ceylanicum]
	EVM0001377.1	1.46843	0.000120152	hypothetical protein Y032_0001g310 [Ancylostoma ceylanicum]
	EVM0000904.1	1.45773	0.00387822	Protein K10D11.3, isoform c [Caenorhabditis elegans]
	EVM0005490.1	1.44928	0.0126874	hypothetical protein Y032_0801g2419 [Ancylostoma ceylanicum]
	EVM0003607.1	1.44928	0.000800922	unnamed protein product [Haemonchus contortus]
	EVM0001244.1	1.443	0.00312154	hypothetical protein CRE_09264 [Caenorhabditis remanei]
	EVM0010160.1	1.43266	0.0219572	hypothetical protein CAEBREN_25733 [Caenorhabditis brenneri]
	EVM0015459.1	1.43266	0.0081414	hypothetical protein Y032_0074g863 [Ancylostoma ceylanicum]
	EVM0010282.1	1.43266	0.000189712	hypothetical protein Y032_0449g1653 [Ancylostoma ceylanicum]
	EVM0008862.1	1.43062	0.0472558	Protein C35C5.9 [Caenorhabditis elegans]
	EVM0002785.1	1.43062	0.0141184	Coactivator CBP and bZIP transcription factor domain containing protein [Haemonchus contortus]
	EVM0012425.1	1.43062	0.000347933	hypothetical protein Y032_0124g1229 [Ancylostoma ceylanicum]
	EVM0009667.2	1.4245	0.0410977	hypothetical protein WUBG_00513 [Wuchereria bancrofti]
	EVM0014942.1	1.4245	0.00260684	Protein F35C12.3, isoform c [Haemonchus contortus]
	EVM0004148.1	1.4245	0.000840356	Lipase domain containing protein [Haemonchus contortus]
	EVM0010763.4	1.4245	0.000267558	CBN-TNT-3 protein [Caenorhabditis brenneri]
	EVM0008037.1	1.42045	0.0131285	putative translation initiation factor aIF-2, beta subunit, partial [Necator americanus]
	EVM0008694.1	1.42045	0.0126685	hypothetical protein OESDEN_02480 [Oesophagostomum dentatum]
	EVM0009106.1	1.41643	0.000129711	hypothetical protein ANCDUO_01937 [Ancylostoma duodenale]
	EVM0008549.1	1.41443	0.00102438	Peptidase C1A domain containing protein [Haemonchus contortus]
	EVM0007945.1	1.41044	0.00855022	hypothetical protein NECAME_10503 [Necator americanus]
	EVM0004007.1	1.41044	0.00843245	hypothetical protein NECAME_12157 [Necator americanus]
	EVM0008669.1	1.41044	0.00104862	hypothetical protein NECAME_02868 [Necator americanus]
	EVM0007280.1	1.40647	0.0112673	Protein F32A5.2, isoform b [Caenorhabditis elegans]
	EVM0016222.1	1.40056	0.0168454	hypothetical protein NECAME_05286 [Necator americanus]
	EVM0003838.1	1.3986	0.0156209	hypothetical protein Y032_0047g1507 [Ancylostoma ceylanicum]
	EVM0001781.1	1.39665	0.0273686	Protein LIPS-5, isoform a [Caenorhabditis elegans]
	EVM0009766.1	1.3947	0.0132885	Amino acid permease-associated region domain containing protein [Haemonchus contortus]
	EVM0011991.1	1.3947	0.0064995	SAND domain protein [Oesophagostomum dentatum]
	EVM0003135.1	1.38889	0.00241853	Hypothetical protein CBG08575 [Caenorhabditis briggsae]
	EVM0001427.1	1.38696	0.0371084	CRE-SPP-3 protein [Caenorhabditis remanei]
	EVM0009154.1	1.38504	0.0498385	Protein C06E7.88 [Haemonchus contortus]
	EVM0007060.2	1.37931	0.034136	Protein LEA-1, isoform p [Caenorhabditis elegans]
	EVM0004560.1	1.37931	0.00101478	hypothetical protein Y032_0019g3868 [Ancylostoma ceylanicum]
	EVM0007403.1	1.37741	0.00192956	eukaryotic aspartyl protease [Ancylostoma duodenale]
	EVM0002057.1	1.37741	0.00147457	Outer mitochondrial membrane transport complex protein domain containing protein [Haemonchus contortus]
	EVM0005705.1	1.37552	0.014283	hypothetical protein Y032_0108g31 [Ancylostoma ceylanicum]
	EVM0005814.1	1.37363	0.00785277	Amino acid transporter domain containing protein [Haemonchus contortus]
	EVM0006840.1	1.37363	0.000156858	Peptidase S10 domain containing protein [Haemonchus contortus]
	EVM0009608.1	1.36986	0.0180693	hypothetical protein Y032_0008g259 [Ancylostoma ceylanicum]
	EVM0010753.1	1.36986	0.011561	hypothetical protein Y032_0338g2920 [Ancylostoma ceylanicum]
	EVM0013182.1	1.36799	0.0175854	Hypothetical protein CBG23402 [Caenorhabditis briggsae]
	EVM0012641.1	1.36799	0.00665844	hypothetical protein OESDEN_19738 [Oesophagostomum dentatum]
	EVM0009178.1	1.36799	0.00106923	hypothetical protein Y032_0017g3214 [Ancylostoma ceylanicum]
	EVM0005906.1	1.36612	0.0117297	hypothetical protein Y032_0091g2461 [Ancylostoma ceylanicum]
	EVM0017581.1	1.36612	0.00259996	hypothetical protein Y032_0008g312 [Ancylostoma ceylanicum]
	EVM0009834.1	1.36426	0.0247883	DNA RNA-binding protein Kin17 domain containing protein [Haemonchus contortus]
	EVM0008515.1	1.36426	0.00266315	hypothetical protein Y032_0036g3335 [Ancylostoma ceylanicum]
	EVM0012892.1	1.3624	0.0155912	Zinc finger and Nuclear hormone receptor domain containing protein [Haemonchus contortus]
	EVM0001322.1	1.36054	0.00503196	hypothetical protein
	EVM0014686.1	1.3587	0.0104872	unnamed protein product [Haemonchus contortus]
	EVM0012853.1	1.35685	0.0352542	hypothetical protein HCOI_02184700 [Haemonchus contortus]
	EVM0000019.1	1.35318	0.0278525	hypothetical protein CRE_08854 [Caenorhabditis remanei]
	EVM0016161.1	1.35318	0.00367108	putative type I inositol-1,4,5-trisphosphate [Haemonchus contortus]
	EVM0007122.1	1.35135	0.0136415	Formyl transferase and Aldehyde dehydrogenase domain containing protein [Haemonchus contortus]
	EVM0009041.1	1.35135	0.00829088	hypothetical protein Y032_0132g1686 [Ancylostoma ceylanicum]
	EVM0001614.1	1.34771	0.021648	hypothetical protein
	EVM0011113.1	1.3459	0.0111613	putative ribosomal protein S18 [Ancylostoma duodenale]
	EVM0006437.1	1.34409	0.0085282	hypothetical protein Y032_0067g113 [Ancylostoma ceylanicum]
	EVM0015443.1	1.34409	0.000410327	Protein Y105C5B.5 [Caenorhabditis elegans]
	EVM0011691.1	1.33869	0.0051532	hypothetical protein Y032_0447g1612 [Ancylostoma ceylanicum]
	EVM0001899.1	1.33156	0.0426631	Methyltransferase domain containing protein [Haemonchus contortus]
	EVM0013037.1	1.32979	0.0143927	hypothetical protein Y032_0306g1996 [Ancylostoma ceylanicum]
	EVM0016377.1	1.32802	0.02293	Y47G6A.19, isoform a [Caenorhabditis elegans]
	EVM0005032.1	1.32626	0.0249895	CRE-TTR-7 protein [Caenorhabditis remanei]
	EVM0004895.1	1.32626	0.00777951	ribosome associated membrane protein RAMP4 [Oesophagostomum dentatum]
	EVM0014264.1	1.32626	0.000229012	unnamed protein product [Haemonchus contortus]
	EVM0003217.1	1.321	0.0130548	Protein CPN-4 [Caenorhabditis elegans]
	EVM0007411.1	1.31926	0.00719119	Protein TPS-2 [Caenorhabditis elegans]
	EVM0008439.1	1.31752	0.0481042	Protein D2024.5, isoform a [Haemonchus contortus]
	EVM0010513.1	1.31752	0.017783	Protein CAV-2, isoform d [Caenorhabditis elegans]
	EVM0012168.1	1.31579	0.000940983	Late secretory pathway protein AVL9 domain containing protein [Haemonchus contortus]
	EVM0012370.1	1.31406	0.0214045	Zinc finger region domain containing protein [Haemonchus contortus]
	EVM0016776.1	1.31406	0.00568874	hypothetical protein NECAME_03683 [Necator americanus]
	EVM0004098.1	1.31406	0.00434577	WW Rsp5 WWP domain containing protein [Haemonchus contortus]
	EVM0008010.1	1.31406	0.000372034	hypothetical protein Y032_0008g268 [Ancylostoma ceylanicum]
	EVM0010399.1	1.31234	0.0191305	hypothetical protein Y032_0293g1605 [Ancylostoma ceylanicum]
	EVM0012933.1	1.31234	0.00334028	Hypothetical protein CBG00652 [Caenorhabditis briggsae]
	EVM0000476.1	1.3089	0.0155029	hypothetical protein Y032_0008g312 [Ancylostoma ceylanicum]
	EVM0011986.1	1.3089	0.00141815	Actin [Necator americanus]
	EVM0016316.1	1.30378	0.0317364	vacuolar ATPase a subunit [Haemonchus contortus]
	EVM0015677.1	1.30378	1.05761e-05	hypothetical protein Y032_0209g2097 [Ancylostoma ceylanicum]
	EVM0003443.2	1.30208	8.60115e-05	Serine threonine protein kinase-related domain containing protein [Haemonchus contortus]
	EVM0007462.1	1.30039	0.00423778	Protein F54B8.4, isoform a, partial [Haemonchus contortus]
143 Down-regulated DEPs
	EVM0005618.1	0.166362	0.000677771	Histone H1 H5 domain containing protein [Haemonchus contortus]
	EVM0006900.1	0.343407	2.36284e-05	hypothetical protein Y032_0229g2918 [Ancylostoma ceylanicum]
	EVM0007854.1	0.376364	0.000182071	EF hand [Necator americanus]
	EVM0008741.1	0.461681	0.000791513	ground-like domain protein [Oesophagostomum dentatum]
	EVM0004331.1	0.490677	9.95622e-05	hypothetical protein Y032_0535g3089 [Ancylostoma ceylanicum]
	EVM0002815.1	0.510204	0.000725668	Protein C34C6.4 [Caenorhabditis elegans]
	EVM0006400.1	0.519481	6.37146e-07	CBN-ALH-6 protein [Caenorhabditis brenneri]
	EVM0016876.1	0.542005	0.0229737	Apoptosis-inducing factor 1 [Haemonchus contortus]
	EVM0004076.1	0.555247	3.00178e-05	hypothetical protein Y032_0064g3544 [Ancylostoma ceylanicum]
	EVM0014426.1	0.557103	0.00218287	hypothetical protein
	EVM0011248.1	0.55991	0.000288683	SPARC precursor [Heterorhabditis bacteriophora]
	EVM0016519.1	0.584112	0.00446832	Carboxylesterase domain containing protein [Haemonchus contortus]
	EVM0013510.1	0.585138	0.0028266	hypothetical protein Y032_0099g3188 [Ancylostoma ceylanicum]
	EVM0005443.1	0.593824	0.000246754	betaine-aldehyde dehydrogenase family protein [Necator americanus]
	EVM0011170.1	0.595948	0.00131055	Transthyretin domain containing protein [Haemonchus contortus]
	EVM0000981.1	0.603136	0.000455833	hypothetical protein Y032_0146g2551 [Ancylostoma ceylanicum]
	EVM0010886.1	0.60423	7.02545e-05	Cell division GTP binding protein domain containing protein [Haemonchus contortus]
	EVM0014484.1	0.609385	0.0250543	hypothetical protein
	EVM0013770.1	0.610128	9.15118e-06	hypothetical protein Y032_0081g1409 [Ancylostoma ceylanicum]
	EVM0012075.1	0.61237	0.00894574	hypothetical protein Y032_0015g2715 [Ancylostoma ceylanicum]
	EVM0013041.1	0.613874	6.94395e-05	inositol monophosphatase ttx-7 [Ascaris suum]
	EVM0008592.1	0.618429	3.69115e-06	SAICAR synthetase and 1-(5-Phosphoribosyl)-5-amino-4-imidazole-carboxylate (AIR) carboxylase domain containing protein [Haemonchus contortus]
	EVM0010665.1	0.62422	0.000641079	CRE-RER-1 protein [Caenorhabditis remanei]
	EVM0000212.1	0.625	0.000472745	hypothetical protein Y032_0009g806 [Ancylostoma ceylanicum]
	EVM0000791.1	0.629327	0.000765441	hypothetical protein CAEBREN_10902 [Caenorhabditis brenneri]
	EVM0000427.1	0.632511	0.000325104	CRE-COL-77 protein [Caenorhabditis remanei]
	EVM0013159.1	0.63857	0.00110515	FAD dependent oxidoreductase domain containing protein [Haemonchus contortus]
	EVM0009288.1	0.63857	0.000833176	Amino acid permease-associated region domain containing protein [Haemonchus contortus]
	EVM0008759.1	0.639795	0.0139339	Transient receptor potential cation channel subfamily V member 6 [Toxocara canis]
	EVM0014451.1	0.641437	0.00402222	hypothetical protein Y032_0006g2837 [Ancylostoma ceylanicum]
	EVM0002165.1	0.642674	0.0245319	LEA5 protein [Steinernema carpocapsae]
	EVM0000362.1	0.64433	0.000340968	aminopeptidase P domain protein [Oesophagostomum dentatum]
	EVM0014569.1	0.645161	0.00386688	24 kDa secreted protein [Haemonchus contortus]
	EVM0016495.1	0.645161	0.00305474	cytochrome oxidase c subunit VIb [Oesophagostomum dentatum]
	EVM0003359.1	0.646412	0.00590938	hypothetical protein Y032_0027g1624 [Ancylostoma ceylanicum]
	EVM0012557.1	0.648929	1.0383e-05	Cys Met metabolism domain containing protein [Haemonchus contortus]
	EVM0014055.1	0.655308	0.000848406	nuclear transport factor 2 domain protein [Necator americanus]
	EVM0010156.1	0.656599	0.000979449	hypothetical protein Y032_0037g3494 [Ancylostoma ceylanicum]
	EVM0009573.1	0.661376	0.00109374	hypothetical protein Y032_0015g2664 [Ancylostoma ceylanicum]
	EVM0008771.1	0.662252	0.0159092	hypothetical protein ANCDUO_05648 [Ancylostoma duodenale]
	EVM0014597.1	0.66357	0.020968	hypothetical protein Y032_0001g285 [Ancylostoma ceylanicum]
	EVM0008698.1	0.664011	0.000312091	hypothetical protein CAEBREN_13871 [Caenorhabditis brenneri]
	EVM0013989.1	0.665336	0.00236384	hypothetical protein Y032_0074g821 [Ancylostoma ceylanicum]
	EVM0008252.1	0.667111	0.0148915	hypothetical protein Y032_0143g2367 [Ancylostoma ceylanicum]
	EVM0003404.2	0.671592	0.0363155	Protein-tyrosine phosphatase domain containing protein [Haemonchus contortus]
	EVM0013895.1	0.672495	0.000212908	hypothetical protein OESDEN_08830 [Oesophagostomum dentatum]
	EVM0004064.1	0.67659	0.00172273	hypothetical protein Y032_0471g2051 [Ancylostoma ceylanicum]
	EVM0002870.1	0.67659	0.000809341	hypothetical protein CRE_29377 [Caenorhabditis remanei]
	EVM0006605.1	0.677048	0.000183417	Hypothetical protein CBG01648 [Caenorhabditis briggsae]
	EVM0009942.1	0.677966	0.0018264	hypothetical protein CRE_06235 [Caenorhabditis remanei]
	EVM0009516.1	0.680735	0.00759311	AMP-binding enzyme [Ancylostoma duodenale]
	EVM0005930.1	0.681199	0.00403429	hypothetical protein Y032_0110g143 [Ancylostoma ceylanicum]
	EVM0004244.1	0.681199	0.000452398	beta-tubulin isotype 2 [Haemonchus contortus]
	EVM0002002.1	0.683995	0.00249939	hypothetical protein Y032_0277g1115 [Ancylostoma ceylanicum]
	EVM0010772.1	0.684932	0.000411035	metal transporter cnnm2 [Ascaris suum]
	EVM0003226.1	0.685401	0.0164251	hypothetical protein Y032_0012g1837 [Ancylostoma ceylanicum]
	EVM0004595.1	0.686813	0.000876616	oxidoreductase [Wuchereria bancrofti]
	EVM0000702.2	0.690608	0.00323322	Ureohydrolase domain containing protein [Haemonchus contortus]
	EVM0015209.1	0.692042	0.00143015	Protein AMT-4 [Caenorhabditis elegans]
	EVM0013254.1	0.692521	0.00110167	collagen protein 68 [Wuchereria bancrofti]
	EVM0016108.1	0.69541	0.0484215	hypothetical protein Y032_0015g2532 [Ancylostoma ceylanicum]
	EVM0001341.1	0.698324	0.00213755	hypothetical protein Y032_0127g1409 [Ancylostoma ceylanicum]
	EVM0013178.1	0.698812	0.0161611	hypothetical protein Y032_0189g1178 [Ancylostoma ceylanicum]
	EVM0017327.1	0.70028	8.93223e-05	cytochrome c oxidase subunit IV [Necator americanus]
	EVM0016653.1	0.700771	0.00130842	Transcription factor jumonji domain containing protein [Haemonchus contortus]
	EVM0010917.1	0.701262	0.0286158	LSM domain protein [Oesophagostomum dentatum]
	EVM0003415.1	0.702247	0.0173556	Hypothetical protein CBG06678 [Haemonchus contortus]
	EVM0006283.1	0.705716	9.89867e-05	hypothetical protein CRE_04013 [Caenorhabditis remanei]
	EVM0012458.1	0.707214	0.0112569	hypothetical protein Y032_0110g143 [Ancylostoma ceylanicum]
	EVM0004989.1	0.707214	0.000757551	hypothetical protein Y032_0608g603 [Ancylostoma ceylanicum]
	EVM0008990.1	0.707214	0.000113171	MCM2/3/5 family protein [Ancylostoma duodenale]
	EVM0016936.1	0.707714	0.028153	von Willebrand factor type D domain protein [Oesophagostomum dentatum]
	EVM0009185.1	0.709723	0.0312026	Hypothetical protein CBG02114 [Caenorhabditis briggsae]
	EVM0009314.1	0.709723	0.000556434	Cytochrome c oxidase domain containing protein [Haemonchus contortus]
	EVM0004113.1	0.709723	0.000295934	hypothetical protein Y032_0640g1003 [Ancylostoma ceylanicum]
	EVM0017352.1	0.710732	0.0011754	hypothetical protein CRE_13728 [Caenorhabditis remanei]
	EVM0000566.2	0.712251	0.0275159	RecName: Full=Vitellogenin-6; Short=OTI-VIT-6; Contains: RecName: Full=VT3; Contains: RecName: Full=VT2; Flags: Precursor [Oscheius tipulae]
	EVM0006899.1	0.714796	0.0366708	hypothetical protein
	EVM0001236.1	0.716332	0.0309961	hypothetical protein Y032_0801g2419 [Ancylostoma ceylanicum]
	EVM0003822.1	0.716846	0.00322536	hypothetical protein Y032_0866g2764 [Ancylostoma ceylanicum]
	EVM0015773.1	0.71736	0.0166317	CRE-MUS-81 protein [Caenorhabditis remanei]
	EVM0013242.1	0.717875	0.0261008	hypothetical protein CAEBREN_11315 [Caenorhabditis brenneri]
	EVM0004751.1	0.718391	0.00226924	Aminotransferase class-III domain containing protein [Haemonchus contortus]
	EVM0006218.1	0.720461	0.000512376	TNFR CD27 30 40 95 cysteine-rich region domain containing protein [Haemonchus contortus]
	EVM0015536.1	0.721501	0.000374033	hypothetical protein Y032_0266g725 [Ancylostoma ceylanicum]
	EVM0008733.1	0.725689	0.0214099	Annexin [Necator americanus]
	EVM0000222.1	0.725689	0.00140653	AIG2-like family protein [Necator americanus]
	EVM0007970.1	0.725689	0.000851317	Nucleic acid binding and Replication factor-A domain containing protein [Haemonchus contortus]
	EVM0008192.1	0.726744	0.00947004	lectin C-type domain protein [Oesophagostomum dentatum]
	EVM0009260.1	0.726744	0.000635934	glycerophosphodiester phosphodiesterase family protein [Oesophagostomum dentatum]
	EVM0011527.1	0.727273	0.0209031	hypothetical protein
	EVM0004826.1	0.729395	0.0109866	hypothetical protein Y032_0005g2352 [Ancylostoma ceylanicum]
	EVM0011464.1	0.729395	0.00229845	NAD+ synthase [Ancylostoma duodenale]
	EVM0006569.1	0.729927	0.0178495	hypothetical protein Y032_0424g1216 [Ancylostoma ceylanicum]
	EVM0001663.1	0.730994	0.000952752	hypothetical protein Y032_0175g499 [Ancylostoma ceylanicum]
	EVM0001237.1	0.732064	0.000678561	C. briggsae CBR-PLC-4 protein [Caenorhabditis briggsae]
	EVM0003586.1	0.732601	0.00619177	hypothetical protein Y032_0016g3033 [Ancylostoma ceylanicum]
	EVM0015400.1	0.734214	0.047264	WD domain, G-beta repeat protein [Necator americanus]
	EVM0007159.1	0.734214	0.000268418	hypothetical protein ANCDUO_24546 [Ancylostoma duodenale]
	EVM0004091.1	0.734754	0.0260375	phosphoserine phosphatase SerB [Ancylostoma duodenale]
	EVM0013133.1	0.735835	0.0490471	hypothetical protein Y032_0155g3078 [Ancylostoma ceylanicum]
	EVM0010374.1	0.738007	0.0152981	CRE-COL-107 protein [Caenorhabditis remanei]
	EVM0017029.1	0.738007	0.00119768	cytochrome c oxidase subunit Va, partial [Necator americanus]
	EVM0010653.1	0.739645	0.0269838	Hypothetical protein CBG12552 [Caenorhabditis briggsae]
	EVM0011269.1	0.739645	0.0124377	hypothetical protein Y032_0586g329 [Ancylostoma ceylanicum]
	EVM0014727.1	0.742942	0.000952518	CBN-ABTS-2 protein [Caenorhabditis brenneri]
	EVM0008841.1	0.742942	0.000170414	hypothetical protein
	EVM0016820.2	0.743494	5.63871e-05	hypothetical protein Y032_0036g3301 [Ancylostoma ceylanicum]
	EVM0008186.1	0.744602	0.00347096	TMPIT domain containing protein [Haemonchus contortus]
	EVM0005177.1	0.745712	0.00813551	hypothetical protein Y032_0010g1194 [Ancylostoma ceylanicum]
	EVM0015407.1	0.748503	0.00302924	hypothetical protein Y032_0004g2057 [Ancylostoma ceylanicum]
	EVM0002552.1	0.750751	0.0192094	Hypothetical protein CBG07580 [Caenorhabditis briggsae]
	EVM0017132.1	0.751315	0.000901821	SH3 domain protein [Necator americanus]
	EVM0003386.1	0.752445	0.00568238	Protein CBR-AMT-4.1 [Caenorhabditis briggsae]
	EVM0003227.1	0.752445	1.54331e-05	Peptidase M16 domain containing protein [Haemonchus contortus]
	EVM0013349.1	0.753012	0.014013	hypothetical protein
	EVM0007475.1	0.753012	0.00228984	putative phospholipid hydroperoxide glutathione peroxidase [Necator americanus]
	EVM0012636.1	0.753012	0.0011235	hypothetical protein Y032_0006g2770 [Ancylostoma ceylanicum]
	EVM0001192.1	0.754148	0.0282151	C. briggsae CBR-FAR-1 protein [Caenorhabditis briggsae]
	EVM0011832.1	0.754717	0.0216642	hypothetical protein Y032_0027g1591 [Ancylostoma ceylanicum]
	EVM0009240.1	0.755287	0.0361469	hypothetical protein CAEBREN_26324 [Caenorhabditis brenneri]
	EVM0017369.1	0.755287	0.00435002	hypothetical protein CRE_26333 [Caenorhabditis remanei]
	EVM0016736.1	0.75643	0.000371089	hypothetical protein Y032_0089g2269 [Ancylostoma ceylanicum]
	EVM0012343.1	0.757576	0.0456135	hypothetical protein CAEBREN_05493 [Caenorhabditis brenneri]
	EVM0011295.1	0.75815	0.0163939	Protein ZK265.7 [Caenorhabditis elegans]
	EVM0011855.1	0.759878	0.0435773	hypothetical protein CRE_20387 [Caenorhabditis remanei]
	EVM0014917.1	0.759878	0.0200035	cytochrome c oxidase subunit Vb [Necator americanus]
	EVM0010559.1	0.760456	0.0111782	Glutaminase and Ankyrin domain containing protein [Haemonchus contortus]
	EVM0004517.1	0.761035	0.00112524	dna replication licensing factor mcm7 [Ascaris suum]
	EVM0007215.1	0.761615	0.0017586	hypothetical protein Y032_0111g227 [Ancylostoma ceylanicum]
	EVM0011707.1	0.761615	0.0014086	Snf7 domain containing protein [Haemonchus contortus]
	EVM0003690.1	0.762777	0.00812589	ubiquitin--protein ligase [Oesophagostomum dentatum]
	EVM0006660.1	0.763942	0.000305534	CBN-ABCF-2 protein [Caenorhabditis brenneri]
	EVM0005104.1	0.763942	0.000141995	hypothetical protein Y032_0065g3610 [Ancylostoma ceylanicum]
	EVM0010339.1	0.764526	0.0144839	hypothetical protein LOAG_09464 [Loa loa]
	EVM0017031.1	0.764526	0.000833826	MCM2/3/5 family protein [Necator americanus]
	EVM0005671.1	0.765697	0.00317462	UDP-glucuronosyl UDP-glucosyltransferase domain containing protein [Haemonchus contortus]
	EVM0011026.1	0.766871	0.00335	CDP-alcohol phosphatidyltransferase domain containing protein [Haemonchus contortus]
	EVM0015971.1	0.76746	0.0231971	Protein WRB-1, isoform b [Haemonchus contortus]
	EVM0017389.1	0.76746	0.01792	P-type trefoil and Glycoside hydrolase domain containing protein [Haemonchus contortus]
	EVM0017120.1	0.76746	0.0154183	hypothetical protein ANCDUO_06159 [Ancylostoma duodenale]
	EVM0003780.1	0.768049	0.0118221	hypothetical protein CAEBREN_10071 [Caenorhabditis brenneri]
	EVM0017121.2	0.76864	0.00414934	hypothetical protein Y032_0099g3182 [Ancylostoma ceylanicum]
