# Supplementary material for: Transcriptomic and Proteomic Analysis of Marine Nematode Litoditis marina Acclimated to Different Salinities
Source: Genes (Basel). 2022 Apr 7;13(4):651. doi: 10.3390/genes13040651 (PMC9025465; doi:10.3390/genes13040651)
Supplement: Supplementary file 1 [file genes-13-00651-s001.zip › genes-1630146-supplementary/Supplementary File S3. Sixty-six genes expressed proportionally to environmental salinity.xlsx]

## Sheet: Sheet1
ID	Gene/protein name*	COG category	Description	Genes/proteins that up-regulated in expression with decreasing salinity
EVM0006400	alh-6	Amino acid transport and metabolism [E]	Aldehyde dehydrogenase family
EVM0001780	gdh-1	Amino acid transport and metabolism [E]	Belongs to the Glu Leu Phe Val dehydrogenases family
EVM0016867	ltah-1.1	Amino acid transport and metabolism [E]	Leukotriene A4 hydrolase
EVM0013041	ttx-7	Carbohydrate transport and metabolism [G]	Inositol monophosphatase family
EVM0013408	F25A2.1	Carbohydrate transport and metabolism [G]	Lipase (class 3)
EVM0009122	aman-1	Carbohydrate transport and metabolism [G]	Alpha mannosidase
EVM0012344	bus-2	Carbohydrate transport and metabolism [G]	Galactosyltransferase
EVM0013159	F37C4.6	Coenzyme transport and metabolism [H]	Thi4 family
EVM0003915	amx-3	Coenzyme transport and metabolism [H]	Flavin containing amine oxidoreductase
EVM0003820	tni-3	Cytoskeleton [Z]	Troponin
EVM0008149	gsnl-1	Cytoskeleton [Z]	Calcium-regulated, actin-modulating protein
EVM0008515	--	Cytoskeleton [Z]	--
EVM0010763	tnt-3	Cytoskeleton [Z]	Troponin
EVM0014264	ben-1	Cytoskeleton [Z]	Tubulin beta
EVM0009848	cri-3	Defense mechanisms [V]	Mitochondrial glycoprotein
EVM0001663	gpdh-1	Energy production and conversion [C]	glycerol-3-phosphate dehydrogenase family
EVM0005443	alh-11	Energy production and conversion [C]	aldehyde dehydrogenase family 9 member A1
EVM0013587	gpdh-2	Energy production and conversion [C]	glycerol-3-phosphate dehydrogenase (NAD+)
EVM0011220	Y71G12B.10	Energy production and conversion [C]	hydroxymethylglutaryl-CoA lyase
EVM0011248	ost-1	Extracellular structures [W]	Follistatin/Osteonectin-like EGF domain
EVM0013254	col-160	Extracellular structures [W]	Nematode cuticle collagen
EVM0000094	twk-33	Inorganic ion transport and metabolism [P]	Potassium channel subfamily K, invertebrate
EVM0008374	mca-1	Inorganic ion transport and metabolism [P]	P-type Ca2+ transporter type 2B
EVM0009766	kcc-1	Inorganic ion transport and metabolism [P]	Solute carrier family 12 (potassium/chloride transporter), member 4/6
EVM0013621	atg-2	Intracellular trafficking, secretion, and vesicular transport [U]	--
EVM0004076	acs-7	Lipid transport and metabolism [I]	AMP-binding enzyme C-terminal domain
EVM0009809	acox-1.6	Lipid transport and metabolism [I]	Belongs to the acyl-CoA oxidase family
EVM0016519	ges-1	Lipid transport and metabolism [I]	Belongs to the type-B carboxylesterase lipase family
EVM0007122	alh-3	Nucleotide transport and metabolism [F]	belongs to the aldehyde dehydrogenase family. ALDH1L subfamily
EVM0010113	Y48A6B.7	Nucleotide transport and metabolism [F]	MafB19-like deaminase
EVM0015677	ent-1	Nucleotide transport and metabolism [F]	solute carrier family 29 (equilibrative nucleoside transporter), member 1/2/3
EVM0002002	rle-1	Posttranslational modification, protein turnover, chaperones [O]	Ring finger
EVM0005930	gst-8	Posttranslational modification, protein turnover, chaperones [O]	glutathione transferase activity
EVM0008830	Y71H2AM.1	Posttranslational modification, protein turnover, chaperones [O]	N6-L-threonylcarbamoyladenine synthase
EVM0013043	mcm-4	Replication, recombination and repair [L]	DNA replication licensing factor MCM4
EVM0012370	Y87G2A.19	Replication, recombination and repair [L]	NUDIX domain
EVM0004846	amx-2	Secondary metabolites biosynthesis, transport and catabolism [Q]	--
EVM0008743	R04B5.5	Secondary metabolites biosynthesis, transport and catabolism [Q]	L-iditol 2-dehydrogenase
EVM0008816	R05D8.7	Secondary metabolites biosynthesis, transport and catabolism [Q]	Enoyl-(Acyl carrier protein) reductase
EVM0002057	Y57A10A.26	Signal transduction mechanisms [T]	Glutathione S-transferase, C-terminal domain
EVM0003443	mnk-1	Signal transduction mechanisms [T]	MAP kinase interacting serine/threonine kinase
EVM0003881	ppfr-1	Signal transduction mechanisms [T]	protein phosphatase regulator activity	Genes/proteins that up-regulated in expression with increasing salinity
EVM0009042	tnc-2	Signal transduction mechanisms [T]	EF-hand domain
EVM0011147	isw-1	Transcription [K]	--
EVM0011991	gmeb-2	Transcription [K]	transcription coactivator activity
EVM0015999	dmd-7	Transcription [K]	Doublesex DNA-binding motif
EVM0004595	F53F1.2	Function unknown [S]	oxidoreductase activity
EVM0006660	abcf-2	Function unknown [S]	ABC transporter
EVM0006900	F45E1.4	Function unknown [S]	Haloacid dehalogenase-like hydrolase
EVM0010240	wdr-20	Function unknown [S]	WD40 repeats
EVM0000791	bigr-1	Function unknown [S]	--
EVM0004494	F47G3.1	Function unknown [S]	--
EVM0005666	bath-3	Function unknown [S]	--
EVM0012075	T10B10.4	Function unknown [S]	--
EVM0005758	--	Function unknown [S]	--
EVM0013349	--	Function unknown [S]	--
EVM0004934	arrd-25	Function unknown [S]	Arrestin (or S-antigen), C-terminal domain
EVM0009178	unc-132	Function unknown [S]	AAA domain
EVM0011529	sfxn-1.2	Function unknown [S]	Tricarboxylate carrier
EVM0009105	C44E4.5	Function unknown [S]	--
EVM0011489	K07C11.8	Function unknown [S]	--
EVM0014277	F36G3.2	Function unknown [S]	--
EVM0017018	far-8	Function unknown [S]	--
EVM0017308	T02B11.3	Function unknown [S]	--
EVM0001362	--	Function unknown [S]	--
EVM0011338	--	Function unknown [S]	--
Red: Genes/proteins that up-regulated in expression with increasing salinity.
Blue: Genes/proteins that up-regulated in expression with decreasing salinity.
*:Preferred gene/protein name based on BLASTX results with C. elegans.
--：Information not available.
